# Supplementary material for: Plasma metabolomics analyses highlight the multifaceted effects of noise exposure and the diagnostic power of dysregulated metabolites for noise-induced hearing loss in steel workers
Source: Front Mol Biosci. 2022 Aug 19;9:907832. doi: 10.3389/fmolb.2022.907832 (PMC9437629; doi:10.3389/fmolb.2022.907832)
Supplement: Supplementary file 2 [file DataSheet2.XLSX]

## Sheet: positive_ion_mode
Compound	adduct	Name	m.z	rt.s.	HMDB	KEGG	SuperClass	Class	SubClass	NIHL.30	NIHL.2	non-NIHL.4	non-NIHL.9	non-NIHL.15	non-NIHL.7	non-NIHL.3	non-NIHL.18	non-NIHL.19	NIHL.12	NIHL.4	non-NIHL.24	NIHL.25	NIHL.15	NIHL.17	non-NIHL.5	NIHL.14	non-NIHL.2	non-NIHL.21	non-NIHL.1	non-NIHL.20	non-NIHL.14	non-NIHL.25	NIHL.26	NIHL.5	non-NIHL.26	NIHL.9	non-NIHL.29	non-NIHL.16	non-NIHL.23	non-NIHL.12	NIHL.11	non-NIHL.11	NIHL.6	non-NIHL.8	NIHL.20	non-NIHL.22	NIHL.21	NIHL.27	non-NIHL.10
M430T32_2	[M]+	(+)-.alpha.-tocopherol	430.378	31.807	HMDB0001893	C02477	Lipids and lipid-like molecules	Prenol lipids	Quinone and hydroquinone lipids	919200	1.01333e+06	899418	1.15195e+06	708577	884834	890568	964589	610254	808789	1.04004e+06	828701	913960	1.07761e+06	836078	847575	910969	894840	1.00368e+06	549377	991404	884325	766595	768575	965323	1.24506e+06	902709	951306	850709	998571	996306	865277	577601	951435	935408	1.08484e+06	938818	1.04775e+06	881359	833780
M109T51	[M+H-C3H6]+	(+)-carvone	109.075	51.4785	HMDB0004487	C11383	Lipids and lipid-like molecules	Prenol lipids	Monoterpenoids	2015.76	10700.7	4181.14	5986.12	5217.34	9350.06	3225.53	4370.67	11408.8	5466.46	6036.37	17862.2	4305.75	2078.46	5252.59	1724.59	8440.98	2854.74	2823.91	5323.39	3460.29	562.027	3308.55	5141.33	4447.79	2568.74	7771.41	3280.34	2358.35	2950.25	6228.47	1974.48	21922.6	2348.85	5719.26	6021.89	4560.92	3438.28	3758.01	842.163
M275T270	[M+H]+	(+)-chlorpheniramine	275.108	269.856	HMDB0001944	C06946	Organoheterocyclic compounds	Pyridines and derivatives	Pheniramines	3265.78	10769.9	5403.46	4880.51	3853.31	5675.37	4330.88	5133.81	5992.13	3900.65	5031.49	5490.18	4684.62	2625.75	8385.94	5047.83	7403.09	4388.13	4031.74	5651.24	5091.9	9355.51	3939.73	7517.24	4390.17	4108.61	4325.77	4752.6	5442.55	4778.81	6102	8871.68	6414.24	5387.4	5083.26	5114.67	4740.33	5017.38	9707.25	8921.92
M385T304	[M+Na]+	(1r,3r,4r,4as,5's,8ar)-5'-(furan-3-yl)-1-hydroxy-8,8a-bis(hydroxymethyl)-3-methylspiro[1,2,3,4a,5,6-hexahydronaphthalene-4,3'-oxolane]-2'-one	385.147	303.583			Lipids and lipid-like molecules	Prenol lipids	Terpene lactones	1898.94	3180.44	1974.52	1728.34	1386.89	1737.8	2012.79	1808.76	1930.25	1627	1788.17	1696.8	2332.89	1699.61	2293.54	1505.62	1928.86	2378.51	1574.85	2201.53	1884.84	3397.72	1748.19	1756.38	1790.04	1807.54	1436.49	1931.78	1524.85	1549.91	1812.67	1455.56	1595.39	2137.94	1589.3	1531.34	1796.26	1602.5	1611.13	1364.92
M501T153	[M+H]+	(2.beta.,3.alpha.,5.alpha.,16.beta.,17.beta.)-2,16-di-(1-piperidinyl)androstane-3,17-diol 3-acetate	501.391	152.622			Lipids and lipid-like molecules	Steroids and steroid derivatives	Steroid esters	3228.47	12842.6	11910.7	14237.2	10622.8	25756.4	10396.3	23432.6	8785.2	3923.97	3957.97	18766.4	13167.1	10887.8	39646.1	25742.8	16751.6	11789.2	1506.87	21634.8	16300.4	24378.9	22429.9	26238.4	9197.47	5930.44	10776	10220.6	21315.7	10692.8	38357.6	10742.9	10158.7	11346	5069.41	20557	9234.99	11133.8	8172.16	7136.25
M262T307	[M+H]+	(2r)-3-hydroxyisovaleroylcarnitine	262.163	307.171			Lipids and lipid-like molecules	Fatty Acyls	Fatty acid esters	12348	13571.6	20079.3	11433.7	8759.73	13033.9	11905.5	16315.9	12143.4	17583.1	15196.4	9871.37	14389.5	13910	15496	12924.9	17786.6	8600.96	12103.7	14002	17245.2	13486.1	14159.4	13716.5	11664.8	7576.75	15390.2	12235.5	7914.41	12679.8	15176.4	16457	22968.9	12849.5	11164.3	11646	16190.8	19356.1	11787	14930.2
M343T27	[M+H]+	(2r,3r,4s,5s,6r)-2-[(e)-3-(4-hydroxy-3-methoxyphenyl)prop-2-enoxy]-6-(hydroxymethyl)oxane-3,4,5-triol	343.116	27.259			Lipids and lipid-like molecules	Fatty Acyls	Fatty acyl glycosides	1297.22	1235.55	1526.08	1918.73	602.489	1459.28	745.681	2305.91	1273.75	1894.66	2702.09	4496.5	743.132	899.896	1734.27	1948.29	1539.99	1700.17	1211.53	734.631	1048.84	1133.83	1860.17	1142.15	1623.1	1222.79	1368.87	1770.88	2242.62	1627.89	1665.43	805.463	1443.52	1434.37	1935.75	2167.29	1856.74	1865.41	2314.37	4253.88
M439T432	[M+Na]+	(2r,3s,4s,5r,6r)-5-[(2s,3r,4r)-3,4-dihydroxy-4-(hydroxymethyl)oxolan-2-yl]oxy-2-(hydroxymethyl)-6-(2-phenylethoxy)oxane-3,4-diol	439.14	432.111			Organic oxygen compounds	Organooxygen compounds	Carbohydrates and carbohydrate conjugates	584.286	500.804	600.839	495.732	610.148	586.123	553.42	615.55	646.359	620.963	836.647	676.485	734.558	711.571	653.907	567.074	646.246	601.759	606.445	688.377	574.748	637.948	578.056	628.31	584.939	534.835	478.727	582.065	769.304	789.433	514.196	620.967	491.369	684.011	570.068	573.423	549.027	467.881	654.726	533.933
M205T182	[M+H-H2O]+	(cis+trans)-nerodilol	205.194	182.297		C09704	Lipids and lipid-like molecules	Prenol lipids	Sesquiterpenoids	1890.45	1149.06	2208.38	759.076	544.675	1329.49	931.799	892.822	749.157	800.918	2941.6	694.851	823.285	1749.25	960.907	986.911	1330.18	562.755	855.951	545.142	2046.22	691.076	632.106	1264.28	745.778	956.275	583.25	1633.38	1883.11	1109.94	1179.07	1305.43	970.852	705.62	778.205	1032.38	998.924	1685.44	1329.67	1134.56
M267T197	[M+H]+	(e)-5-(4-methoxy-5-methyl-6-oxopyran-2-yl)-3-methylhex-4-enoic acid	267.121	197.259			Lipids and lipid-like molecules	Fatty Acyls	Fatty acids and conjugates	3123.47	749.431	4957.98	3473.36	4234.91	3619.36	2386.49	2850.14	1574.14	4867.37	7569.79	4602.85	4188.17	2804.92	3032.69	4532.33	5073.96	2196.59	2516.03	4363.88	1399.93	2297.76	5827.67	3948.5	2500.8	3367.95	4149	2648.9	3641.55	5232.32	3108.22	4409.66	4268.48	4123.04	5755.17	6311.2	4295.93	5522.16	2941.46	2870.27
M201T35	[M+H-H2O]+	(e,e)-piperic acid	201.053	34.929						22938.5	8466.23	20464.2	16706.4	74127.3	38713.3	4325.85	15230.1	25706.8	5792.9	4933.56	15992.1	26034.7	29857.7	6298.1	4958.87	4334.59	3340.48	7948.77	4949.13	17919.2	13069.4	3583.6	33852.9	3725.53	3616.53	200992	7824.99	20256.9	31302.8	12973.4	9336.58	2923.65	10484.5	4063.08	49610.5	27779.2	2753.68	4015.3	10399.9
M232T258	[M+H]+	(r)-butyrylcarnitine	232.154	258.357	HMDB0002013		Lipids and lipid-like molecules	Fatty Acyls	Fatty acid esters	139532	87354.7	167087	158141	159014	138181	86959	87805.1	91799.5	186082	158740	148033	132475	167994	70259.7	131227	116492	86085.2	60441.1	157608	145738	101459	142074	148701	95344	61630.6	185250	116564	137700	91628.3	106288	117391	114327	143056	129224	86526.9	112530	181575	118048	118312
M158T266	[M+H-NH3]+	.alpha.-methyltryptamine	158.116	266.231		C20127	Organoheterocyclic compounds	Indoles and derivatives	Indoles	5628.27	1555.12	6893.28	4156.24	17372.4	3781.43	4102.27	4543.12	9188.46	13900.7	8401.65	3937.03	15245.7	8151.01	10139.7	5081.91	3632.77	3194.52	2802.99	4738.18	2660.56	2736.05	5182.45	1450.97	3642.9	1611.43	3882.86	3226.57	2346.8	6883.27	7144.37	6432.05	8755.94	4502.36	3055.34	7695.49	2731.2	4129.24	2978.06	6572.46
M491T134	[M+Na]+	.beta.-amyrin acetate	491.369	134.131			Lipids and lipid-like molecules	Prenol lipids	Triterpenoids	16263.5	12777.2	15112.3	11750	17068.8	27084.9	9732.64	27632.5	18003.4	13863.8	12883.9	34947.7	16448.4	17895.7	29520.8	9656.13	16721.1	15342	8708.53	31053	12337.3	8553.45	27274.1	30503.2	9232.29	7456.39	9650.88	12661.5	9366.59	11779	15981.8	5682.08	10469.6	13804.1	6150.63	10267.5	12084.4	11578.7	15921.7	6489.25
M317T488	(M+CH3CN+H)+	.gamma.-L-Glu-.epsilon.-L-Lys	317.18	488.433						13816.7	2893.87	9025.97	2332.61	7303.68	8579.19	7088.06	7838.65	9883.9	6766.97	13177.1	12788.4	5718.62	10934	2976.03	12746.3	3942.62	6475.17	12202.1	10422.3	7561.19	8134.47	15889.7	10264.4	12087.8	6154.08	16286	16062.1	7552.28	10196.4	17672.7	15374.8	6996.89	10310.9	10119.4	15995.9	15441	10412.9	11728.4	2462.6
M305T34	[M+H]+	.omega.-3 arachidonic acid	305.247	33.7555	HMDB0002177		Lipids and lipid-like molecules	Fatty Acyls	Fatty acids and conjugates	9180.21	5427.96	9063.14	7884.23	9453.05	8264.19	7487.21	7021.83	7413.5	8620.2	5618.27	6864.61	8454.45	9447.93	8205.01	7353.3	8760.18	9297.85	8404.16	9204.6	7956.78	8189.14	4243.76	7468.79	8499.38	6889.71	6863.39	6739.65	7384.22	6869.53	10047.7	6205.99	7969.9	8351.58	6472.93	4726.01	7127.55	7915.43	5839.88	9660.83
M689T34_1	[M+Na]+	[(2r,3s,4s,5r,6r)-6-[1,7-bis(4-hydroxyphenyl)-5-oxoheptan-3-yl]oxy-3,4,5-trihydroxyoxan-2-yl]methyl (e)-3-(3,4-dimethoxyphenyl)prop-2-enoate	689.241	33.507			Phenylpropanoids and polyketides	Diarylheptanoids	Linear diarylheptanoids	1782.98	1695.52	926.99	1684.13	1227.85	2146.83	1628.38	1495.49	718.671	1182.4	1958.53	1791.67	1086.8	1667.35	1321.87	1898.8	1725.01	1970.72	1240.15	917.092	1204.45	1322.77	1269.65	804.642	2042.71	2761.85	1600.49	1561.93	1676.61	1425.38	2207.84	1630.24	1437.89	1316.96	1254.31	958.475	1492.05	1564.67	1099.63	872.119
M623T306	[M+Na]+	[(2s,3r,4r,5r,6s)-2-[2-(3,4-dihydroxyphenyl)-5,7-dihydroxy-4-oxochromen-3-yl]oxy-4,5-dihydroxy-6-methyloxan-3-yl] 3,4,5-trihydroxybenzoate	623.113	305.829			Phenylpropanoids and polyketides	Flavonoids	Flavonoid glycosides	227.963	416.717	362.354	151.829	57.7923	243.919	316.538	321.407	180.818	230.919	383.947	179.378	78.4924	295.971	185.675	469.354	483.514	340.638	252.53	426.401	567.852	123.009	400.365	134.411	194.87	131.52	196.857	483.545	163.467	148.521	315.927	187.296	711.639	597.367	600.92	447.967	278.595	602.688	440.457	402.845
M617T296	[M+Na]+	[6-[2-(3,4-dihydroxyphenyl)-8-hydroxy-4-oxochromen-7-yl]oxy-3,4,5-trihydroxyoxan-2-yl]methyl (e)-3-(4-hydroxyphenyl)prop-2-enoate	617.104	295.892			Phenylpropanoids and polyketides	Flavonoids	Flavonoid glycosides	141.598	187.578	131.161	129.337	93.9876	174.421	133.04	99.9239	123.403	129.096	131.532	120.82	152.362	118.695	92.2416	99.7199	152.263	132.881	120.233	47.245	137.148	179.406	76.4546	40.936	103.709	122.465	138.014	143.888	137.852	127.99	133.763	147.858	148.245	162.584	156.776	119.745	151.791	46.5638	147.995	150.608
M631T406	[M-H+2Na]+	1-(1,2-dioctanoylphosphatidyl)inositol	631.23	406.391			Lipids and lipid-like molecules	Glycerophospholipids	Glycerophosphoinositols	73.1043	61.7305	47.3708	29.7886	57.6607	57.8505	38.6871	51.1883	31.2234	36.6369	48.8104	54.1701	37.0576	48.904	41.378	27.3358	59.4295	27.1126	32.0621	24.8671	23.3744	89.1265	33.5891	34.5989	72.5326	39.0834	73.0339	41.6463	56.7706	27.6575	65.1388	59.2856	56.5558	54.7835	20.1857	70.9038	49.7328	79.0192	63.7046	61.8376
M194T369	[M+H]+	1-(1',3'-benzodioxol-5'-yl)-2-butanamine	194.116	368.72						16833.5	43525.8	47796.8	53385.5	38484.2	24437.6	44243.4	46603.6	46953.2	12044.6	54802.8	45278	30124	43538.6	18800.1	28937.7	40835.5	13449.5	46585.3	47072.5	43610.7	23319.3	41707.6	55405	43830.4	24911.3	11768.8	43445.5	44297.2	51491.7	42469.6	51794.7	40341.2	24265.6	42808.5	16451.2	37463.3	38738.6	13606.6	26631.1
M480T185_2	[M+H]+	1-(1z-hexadecenyl)-sn-glycero-3-phosphocholine	480.343	185.123	HMDB0010407		Lipids and lipid-like molecules	Glycerophospholipids	Glycerophosphocholines	89526.3	77825.5	64273.7	89436.8	62823.8	71639.8	70866.9	71176.3	75119.9	100515	74868.8	76085.2	75482.5	85722.7	59400.4	81558.8	72677.9	82527.6	57434.3	75731.4	105769	45510.6	123308	72887.8	69734.1	62173	93803.4	56182.9	57914.8	53979.4	69616.6	64877	91058.3	56513.8	55301.9	97842.2	57010.4	40231.6	61742	76590.5
M819T40	[M+H]+	1-(1z-octadecenyl)-2-(4z,7z,10z,13z,16z,19z-docosahexaenoyl)-sn-glycero-3-phosphocholine	818.602	39.966	HMDB0011262		Lipids and lipid-like molecules	Glycerophospholipids	Glycerophosphocholines	126523	145315	119072	119297	67926.8	116088	117709	113553	80987	127628	104441	123286	95991.7	101435	105614	111885	99432	171495	120722	60283.4	114430	74745.3	127049	140818	100249	104136	108218	167921	82359.7	80288.4	161333	87735.8	135067	85726.9	87990.6	118932	117080	116198	98095.2	146209
M795T140	[M+H]+	1-(1z-octadecenyl)-2-(5z,8z,11z,14z-eicosatetraenoyl)-sn-glycero-3-phosphocholine	794.604	139.766	HMDB0011253		Lipids and lipid-like molecules	Glycerophospholipids	Glycerophosphocholines	1.54522e+06	1.98995e+06	1.47192e+06	1.41567e+06	1.43956e+06	1.40252e+06	1.63603e+06	2.15616e+06	1.43801e+06	1.50764e+06	1.85001e+06	1.44934e+06	1.49474e+06	1.3826e+06	1.19718e+06	1.28573e+06	1.38582e+06	1.97132e+06	1.42945e+06	1.03582e+06	1.5257e+06	1.25748e+06	1.25211e+06	1.929e+06	1.33972e+06	1.2972e+06	1.37234e+06	2.07597e+06	1.2553e+06	1.28171e+06	1.95695e+06	1.22652e+06	1.72437e+06	1.27425e+06	1.01266e+06	1.26255e+06	1.41581e+06	1.34033e+06	1.50439e+06	2.07334e+06
M753T61	[M+H]+	1-(1z-octadecenyl)-2-(5z,8z,11z,14z-eicosatetraenoyl)-sn-glycero-3-phosphoethanolamine	752.555	61.216	HMDB0005779		Lipids and lipid-like molecules	Glycerophospholipids	Glycerophosphoethanolamines	134594	306710	77999.5	91549.6	127831	67110.6	200006	81908.3	55056.3	94911.8	125284	68514.3	121611	144302	41224.9	78975.6	55007.8	125127	71647.8	94980.5	60745.2	54550.6	88369.8	139940	89194	74381.6	44841.9	77362.2	49205.8	57507.8	78622.3	80818.4	132300	76566.5	103225	63052.8	54887.2	65684.1	87300.2	128520
M508T181	[M+H]+	1-(1z-octadecenyl)-sn-glycero-3-phosphocholine	508.373	181.2	HMDB0013122		Lipids and lipid-like molecules	Glycerophospholipids	Glycerophosphocholines	15746.5	14076.8	13085.2	13506.4	12597.2	16962	13749	11881.5	13327.2	16104.3	15807.6	12380.9	17012.9	13360.9	8055.52	14094.1	12190.5	16569.9	9676.42	12506.7	19382	11993.3	15804.6	15194.4	11904.9	11049.6	15385.1	10649.5	9950.59	9672.4	12984.1	10065.8	15462.3	8760.84	10033.7	15761.3	7420.25	8320.63	12162	12604.1
M217T401	[M+H]+	1-(4-piperidinyl)-1,3-dihydro-2h-indol-2-one	217.154	400.501			Organoheterocyclic compounds	Indoles and derivatives	N-alkylindoles	2417.37	747.651	5119.39	2152.99	1538.97	1963.86	1339.79	2002.84	1608.14	1599.49	2136.3	6221.01	3039.24	2638.37	1381.51	5172.48	1569.46	2109.75	1421.49	1595.37	866.564	1719.45	4790.45	1800.88	2475.37	1402.89	2604.2	3591.6	2910.61	884.446	1228.96	1539.32	5059.75	1530.46	1565.79	1502.35	1565.18	4778.84	1668.63	1776.55
M566T175	[M+H]+	1,2-bis(o-decanoyl)-sn-glyceryl-3-phosphorylcholine	566.377	175.063			Lipids and lipid-like molecules	Glycerophospholipids	Glycerophosphocholines	1239.67	1108.29	1251.57	1407.04	1032.37	997.705	1234.26	1220.7	1154.16	1335.09	1137.49	1158.64	1288.32	1564.23	1240.68	1547.36	1206.95	1220.15	987.105	1338.59	897.726	1035.19	1383.97	1396.85	1037.56	807.281	995.119	1233.94	1110.2	952.403	986.909	970.488	1058	1397.2	1068.61	1132.48	1295.08	1065.01	1263.33	898.352
M779T67	[M+H]+	1,2-di-(9z,12z,15z-octadecatrienoyl)-sn-glycero-3-phosphocholine	778.534	66.563	HMDB0008206		Lipids and lipid-like molecules	Glycerophospholipids	Glycerophosphocholines	25269.5	13778.4	28085.6	29375.4	11252.6	19668.4	15590.4	6793.68	14283.5	25709.9	17303.2	17035.7	14244.9	29308.3	16333	35929.3	17876.6	18562.8	17649.5	41859.2	22238.9	25257.9	24925.5	15649.9	31591.5	27968.9	28978.1	21353.3	26392.8	17041.3	34728.6	29163	16657.8	30833.4	45062	44438.8	23084.1	20988.2	17994.7	21990.1
M72T304	[M+H-NH3]+	1,2-diamino-2-methylpropane	72.0801	303.8			Organic nitrogen compounds	Organonitrogen compounds	Amines	110809	146393	98049.3	100155	118314	100104	128528	96593.6	68878.2	102111	97194.4	111957	107714	106757	127731	116240	78090.1	125719	113591	86170.3	99369	143369	102621	119070	117436	87852.5	59551.1	95429.3	106536	120252	78914.4	138847	111255	103864	130270	115927	96355.2	130322	102298	113696
M831T40_1	[M+H]+	1,2-diarachidonoyl-sn-glycero-3-phosphocholine	830.565	39.864	HMDB0008443		Lipids and lipid-like molecules	Glycerophospholipids	Glycerophosphocholines	109696	87463.4	87464.9	111967	62357.1	99835.4	94808.1	53790.5	77524.2	110525	96689.2	82766	95800	87153.3	63995.4	115880	113587	96759.7	94398.6	86889.7	85298.7	77352.4	110669	79257.9	129176	109356	113047	77935	88326.5	59532.7	104630	108583	91001.4	88923.2	121508	160659	76761.6	83607.6	88038.2	120031
M735T180	[M+H]+	1,2-dihexadecanoyl-sn-glycero-3-phosphocholine	734.558	180.435	HMDB0000564	C00157	Lipids and lipid-like molecules	Glycerophospholipids	Glycerophosphocholines	140820	131529	107058	107078	105199	137704	104414	135213	117754	121419	109930	121891	105510	91241	92886.5	98363.5	118637	118643	137915	230192	140873	111965	92723.3	109101	122387	102019	115215	149542	122277	126117	138497	127196	131759	92533.3	92511.6	97377.5	105048	101519	132628	85705.3
M635T31_1	[M+NH4]+	1,2-dilinoleoylglycerol	634.539	31.169			Lipids and lipid-like molecules	Fatty Acyls	Lineolic acids and derivatives	473882	552749	808608	916665	725190	780084	483197	619919	385058	986689	632711	628249	524099	349162	691931	716302	603745	624317	629406	763071	563417	3.89993e+06	561853	532270	655579	707103	644394	1.40444e+06	711805	694430	593848	1.79962e+06	384901	860002	1.11977e+06	713079	611170	1.08691e+06	693303	626174
M741T147	[M+H]+	1,2-dilinoleoyl-sn-glycero-3-phosphoethanolamine	740.519	146.785	HMDB0009093		Lipids and lipid-like molecules	Glycerophospholipids	Glycerophosphoethanolamines	64616.4	87801.3	67088.9	91515.1	137085	60594.3	67646.6	53088	49090.1	66291.9	124873	30330.3	99503.2	65842.2	66401.2	68091	55363.3	73172	115006	43329.3	94209.6	198809	86966.9	59523.7	84307	61416.7	60652.7	64378.8	122610	48276	72622.9	117241	41667.3	115959	87638.7	106442	62476.9	126634	55174	62164.8
M787T125	[M+H]+	1,2-dioleoyl-sn-glycero-3-phosphatidylcholine	786.6	125.041	HMDB0062690		Lipids and lipid-like molecules	Glycerophospholipids	Glycerophosphocholines	1.48609e+07	2.19744e+07	2.04185e+07	2.9682e+07	2.11671e+07	2.60054e+07	2.66524e+07	1.73624e+07	1.79342e+07	2.147e+07	1.75668e+07	3.01322e+07	1.67379e+07	2.56477e+07	1.71012e+07	3.00599e+07	1.95881e+07	1.81486e+07	1.74291e+07	2.15342e+07	1.62661e+07	5.52603e+07	2.41643e+07	2.05988e+07	1.7436e+07	2.07002e+07	1.50959e+07	3.48298e+07	1.80711e+07	2.21029e+07	2.5831e+07	3.28462e+07	2.00801e+07	2.72603e+07	1.73398e+07	2.88771e+07	1.83089e+07	1.6232e+07	1.89414e+07	1.9206e+07
M767T34	[M+Na]+	1,2-dioleoyl-sn-glycero-3-phosphoethanolamine	766.533	33.927	HMDB0009059		Lipids and lipid-like molecules	Glycerophospholipids	Glycerophosphoethanolamines	7941.54	7665.31	5229.95	3562.85	6066.55	3107.54	3944.14	10261.9	4517.18	1936.65	3525.16	3905.89	6045.06	6188.55	5908.11	7219.86	5579.32	5549.31	7490.27	1952.41	3814.52	6191.73	1983.24	5185.57	7135.94	3328.5	7470.74	5155.46	5260.31	4421.25	7282.21	163991	5096.38	5949.81	2331.97	1598.51	5244.18	5182.8	4619.33	3881.14
M604T199	[M+H-H2O]+	1,2-dioleoyl-sn-glycerol	603.533	199.195	HMDB0007218		Lipids and lipid-like molecules	Glycerolipids	Diradylglycerols	65687.8	57307.1	50548.8	51986.6	47671.3	64861.1	44448.9	45645.4	48344.3	66785.9	61657.6	59501.6	52620.7	54332.9	64805.2	56665.6	51331.2	57740.1	52052.4	18051.6	55184.1	103760	58201.7	50593.5	50415.9	50989.3	62617.9	59231.6	76976.4	56483.7	50122.7	56475.2	54633.4	50650.6	54995	52007	56649.2	54518.4	88279.3	61057.4
M731T148	[M+H]+	1,2-dipalmitoleoyl-sn-glycero-3-phosphocholine	730.536	147.914	HMDB0008002		Lipids and lipid-like molecules	Glycerophospholipids	Glycerophosphocholines	367333	348068	306324	443127	223217	253361	390541	184944	172715	267760	392991	258307	252063	357967	293408	430618	372372	270727	385905	565460	401489	404581	337815	218060	341262	373199	396134	426667	374807	569198	430299	381642	247565	450189	386202	287423	456297	403229	328659	336872
M707T150	[M+H]+	1,2-dipentadecanoyl-sn-glycero-3-phosphocholine	706.536	149.667	HMDB0007934		Lipids and lipid-like molecules	Glycerophospholipids	Glycerophosphocholines	427650	411463	152477	206470	173488	119616	216242	82004.4	155572	109787	243195	142858	179286	351174	204907	238500	152997	167309	278074	152537	497555	240004	159859	148406	396583	232616	339496	208473	275974	222862	209181	446846	215391	309382	328929	157596	223034	185362	301970	289221
M473T313	[M+Na]+	1,2-dithiolane-3-pentanamide, n,n'-1,3-propanediylbis-	473.132	312.842			Organoheterocyclic compounds	Dithiolanes	Lipoamides	12179.8	15693	12873.9	12494.9	12362.9	14119.4	13068.4	6370.22	6453.1	10774.7	11397.4	12976.4	2552	12338.8	13260.6	6264.92	6348.39	6525.4	1965.48	14777.8	11039.9	14390.9	5642.85	10682.8	4981.44	6717.47	11243.7	10865.3	9960.58	11933.6	11175	10615.2	10711.2	5671.66	10660.3	9986.15	10045.1	6753.3	4420.88	7148.4
M371T122	[M+Na]+	1,3,4,6-tetra-o-acetyl-.beta.-d-mannopyranose	371.09	121.996			Organic acids and derivatives	Carboxylic acids and derivatives	Tetracarboxylic acids and derivatives	10633.3	8981.95	7113.96	4536.57	9596.54	6048.91	7729.58	5945.8	7568.35	248.255	9628.21	5042.83	3006.99	3569.74	6857.42	6408.65	10347.3	3934.3	7690.35	9203.11	7611.76	3856.2	753.793	3964.75	9920.68	8061.94	6533.51	5515.57	12544.6	12781.8	8005.43	5631.91	8541.84	5468.25	11920.7	211.868	8002.6	10627.2	8134.01	6750.29
M775T30	[2M+H]+	1,3-propanediol, 2-amino-2-[2-(4-octylphenyl)ethyl]-, 1-(dihydrogen phosphate)	775.418	29.7925			Organic acids and derivatives	Organic phosphoric acids and derivatives	Phosphate esters	1147.98	961.097	918.481	891.85	727.599	1050.91	932.713	1093.61	1688.43	1532.99	511.781	1654.82	1077.92	1385.95	960.123	875.525	1058.81	701.122	830.84	784.029	1509.34	668.459	828.583	571.096	622.468	936.139	705.979	803.878	1038.82	649.055	823.441	1359.87	1525.44	1491.2	912.17	1331.59	1051.04	633.001	937.642	831.622
M161T25	[M+H-CO2]+	1,4-dihydroxy-2-naphthoic acid	161.058	24.855		C03657	Benzenoids	Naphthalenes	Naphthalenecarboxylic acids and derivatives	4480.14	3154.09	8126.96	1740.88	3169.88	2131.94	3858.14	2024.28	9520.92	2313.14	2011.68	1416.39	2923.76	5245.39	2972.89	2635.36	2055.06	1549.21	2514.93	1839.7	4076.86	3098.79	2331.43	2499.04	2955.15	2416.8	2008.85	2989.49	3354.26	3026.4	4115.04	3269.23	11393.9	4666.86	2606.97	2795.99	2554.79	3410.15	2980.97	2244.85
M86T255	[M+H-NH3]+	1,5-pentanediamine	86.0957	255.256	HMDB0002322	C01672	Organic nitrogen compounds	Organonitrogen compounds	Amines	418317	550873	542621	663230	523059	487095	468268	389908	568425	614696	521176	355093	490466	458552	500336	667136	414019	485161	576026	777464	363247	542857	506414	476599	338741	492288	349095	380946	415993	441549	462018	396770	471499	477615	633575	430742	430205	339470	320127	535608
M181T70	[M+H]+	1,7-Dimethylxanthine	181.071	69.8765	HMDB0001860	C13747	Organoheterocyclic compounds	Imidazopyrimidines	Purines and purine derivatives	6065.45	2300.21	12222	102.475	12869.2	208.635	18659.8	209.807	64785.4	2687.21	233.667	2043.76	11720.6	4448.98	12724	29490.9	7616.33	29885.9	523.446	163174	5837.92	13561.3	18587.5	72481.4	565.497	180.473	25491.5	19011.3	202.824	69471.4	194.034	239.317	994.495	7097.69	320.275	34747	358.991	415.946	33445.2	71426.3
M269T32_2	[M+H-H2O]+	13-cis-retinol	269.246	32.272	HMDB0006221	C19962	Lipids and lipid-like molecules	Prenol lipids	Retinoids	11009.9	9874.39	12931.6	13022.2	11490.9	9356.18	10146.3	15440	15449.8	10164.1	11392	9115.65	7943.21	25199.6	15887.9	15836.4	9699.22	16702.3	11707.5	13385.9	10083.8	13722	10307.4	7619.44	9655.96	11421.4	10527.8	13397.5	14663.4	11527.9	17961.9	11510.8	8745.49	24940.2	9739.02	3685.01	13363	4559.64	6521.51	7888.37
M284T130	[M+K]+	15-deoxy-goyazensolide	284.33	130.497			Organoheterocyclic compounds	Lactones	Gamma butyrolactones	7953.7	12513.2	12690.1	11534.2	13576.6	11444.2	12852	9274.99	8870.29	1650.18	20471.6	6950.74	7848.16	11808.1	7951.01	4864.95	16389.4	10727.8	4577.91	8899.26	7631.56	9532.72	12989.5	4516.09	10327.6	4611.24	5305.37	14264.3	18538.7	12917.3	15010.1	9332.06	15372.7	9273.82	7197.02	12433.6	8721.52	9423.36	8966.43	16940.7
M549T33	[2M+H]+	17.alpha.-nandrolone	549.406	32.52			Lipids and lipid-like molecules	Steroids and steroid derivatives	Estrane steroids	59192.4	54845.6	66791	106783	36789.9	56068.4	60613	41835.8	34755.6	60618.4	98906.9	46629.7	28312.8	62160.8	52882.6	60362	57224.3	37319.9	62952.6	70080.8	48461.8	76693.4	32309	45051.6	65026.9	96608.8	56557.9	48822.7	52829.3	84073.2	78007.4	79433.6	34942	60554.8	96692.1	35008.1	75538	62407.8	34596.7	54211.2
M143T377	[M+H]+	1-acetyl-3-piperidinamine	143.117	377.401			Organoheterocyclic compounds	Piperidines	N-acylpiperidines	6030.54	5466.87	9558.51	14517.8	10460.2	9532.48	5630.21	7409.65	5252.69	10089.1	6621.97	7433.56	5699.31	7626.49	6359.62	8310.67	7835.83	10815.5	9342.23	8306.76	4932.68	11350	6454.28	4859.81	9609.56	6317.95	10038.8	9395.06	5401.05	5774.58	8099.24	7136.71	12406.3	5768.05	5706.09	10821.4	7020.42	5533.72	12216.6	8140.44
M567T217	[M+Na]+	1alpa,3beta-diacetoxy-22-hopanol	567.384	217.319						675.089	710.392	611.312	538.639	588.002	886.737	516.107	560.812	762.205	530.747	539.141	773.064	609.15	685.83	1235.89	445.171	759.457	705.878	441.548	1351.78	746.103	434.302	686.258	629.403	597.974	349.937	426.035	581.92	662.201	426.299	639.949	427.187	557.395	705.052	432.399	609.173	523.105	639.87	530.853	500.259
M84T414	(M+H-H2O)+	1-Aminocyclopropanecarboxylic acid	84.0438	413.718	HMDB0036458	C01234	Organic acids and derivatives	Carboxylic acids and derivatives	"Amino acids, peptides, and analogues"	59965.6	77629.9	22296.8	60410.5	76440.6	33347.5	37535.6	58386.1	40070.5	45963.3	15949.8	58560.2	52515.6	52717	49795.5	52850.8	47772.4	17857.2	41826.9	31922.2	16663.7	40859.8	44128	55472.3	35678.2	18233	26908.4	41766.4	34696	16321	22972.5	62791.4	45154.8	15296.7	51026.7	42644.3	15372.6	40837.6	29072.8	33158.7
M580T185	[M+H]+	1-behenoyl-2-hydroxy-sn-glycero-3-phosphocholine	580.431	185.062	HMDB0010398		Lipids and lipid-like molecules	Glycerophospholipids	Glycerophosphocholines	8076.76	7427.08	9285.14	8609.66	6298.18	10825	10656.1	9870.35	10181.9	8630.62	5852.5	9286.76	6116.91	7965.87	6665.61	7679	9135.15	7917.01	5990.78	6389.21	11071	5560.63	11316.4	7746.72	8238.67	7627.3	9635.88	8677.9	8194.31	6614.97	2065.7	8032.31	4125.69	8325.01	5261.51	10779.6	7105.17	7094.93	5817.34	7349.26
M835T140	[M+H]+	1-docosahexaenoyl-2-stearoyl-sn-glycero-3-phosphocholine	834.599	139.901	HMDB0008727		Lipids and lipid-like molecules	Glycerophospholipids	Glycerophosphocholines	2.01081e+06	3.78559e+06	1.84408e+06	2.189e+06	1.32175e+06	1.999e+06	2.039e+06	1.34814e+06	1.58756e+06	1.40414e+06	3.07255e+06	2.43975e+06	1.16967e+06	1.46682e+06	1.89924e+06	2.00299e+06	1.86417e+06	2.91127e+06	2.22925e+06	1.36401e+06	1.52063e+06	1.78102e+06	1.62644e+06	1.53964e+06	2.34449e+06	3.58999e+06	2.41764e+06	2.48807e+06	1.86163e+06	2.05901e+06	2.42551e+06	2.46696e+06	3.37719e+06	1.83424e+06	3.61011e+06	1.84353e+06	1.96413e+06	3.01717e+06	1.5644e+06	1.77654e+06
M510T192	[M+H]+	1-heptadecanoyl-sn-glycero-3-phosphocholine	510.353	192.296	HMDB0012108		Lipids and lipid-like molecules	Glycerophospholipids	Glycerophosphocholines	158629	106167	131366	124232	187299	131281	95677.7	97524	141750	186965	191424	115989	129628	132419	89588.6	197348	129638	102081	108941	152250	169920	193107	155282	118398	166772	139401	136979	161963	98920.4	132567	146072	139680	184876	85305.8	128109	177551	92359.1	66151.1	116433	201053
M759T146	[M+H]+	1-hexadecanoyl-2-octadecadienoyl-sn-glycero-3-phosphocholine	758.57	146.195			Lipids and lipid-like molecules	Glycerophospholipids	Glycerophosphocholines	4.47285e+07	4.51941e+07	5.07199e+07	5.12756e+07	3.80103e+07	4.91791e+07	4.10958e+07	5.23776e+07	5.9276e+07	4.77252e+07	4.51679e+07	4.16508e+07	5.87462e+07	5.12763e+07	4.86978e+07	5.11067e+07	5.52273e+07	4.26599e+07	5.81137e+07	4.25849e+07	5.13175e+07	5.52753e+07	4.02197e+07	5.94175e+07	4.88325e+07	4.57193e+07	4.69684e+07	5.51543e+07	5.48317e+07	5.10644e+07	4.99284e+07	4.42875e+07	2.74038e+07	4.89196e+07	5.09215e+07	4.62239e+07	6.22547e+07	5.11461e+07	4.37917e+07	42419639
M769T60	[M+H]+	1-hexadecyl-2-(5z,8z,11z,14z-eicosatetraenoyl)-sn-glycero-3-phosphocholine	768.586	60.173			Lipids and lipid-like molecules	Glycerophospholipids	Glycerophosphocholines	421653	318463	414893	340730	333786	407628	358729	241769	440118	242225	496538	359373	367369	421547	250916	329899	315822	264766	301654	181283	430233	355275	447733	377825	356900	251414	447810	312918	247439	169518	359725	511673	410470	403487	258284	351969	282792	363735	489263	387866
M747T146	[M+H]+	1-hexadecyl-2-(9z-octadecenoyl)-sn-glycero-3-phosphocholine	746.6	145.697			Lipids and lipid-like molecules	Glycerophospholipids	Glycerophosphocholines	377253	713181	328165	274890	74266.4	365272	699166	614339	378359	360266	376998	407949	265796	739539	414985	586506	328586	578621	346833	115769	477893	64376.3	679323	908270	111601	340840	381151	592784	49282.7	238599	446803	41292.8	127845	117025	40922.2	167890	163471	132750	603687	192474
M482T198	[M+H]+	1-hexadecyl-sn-glycero-3-phosphocholine	482.354	198.344			Lipids and lipid-like molecules	Glycerophospholipids	Glycerophosphocholines	64237.1	105224	54452.3	148339	72417.9	114420	83152.8	100679	103867	120108	126095	92649.2	112178	130467	99339.6	58505	125465	127591	84470.8	65178.1	102084	18942.2	106054	149488	60562	69237	131829	107178	78769.4	69301.3	26997.3	60696.1	112241	9136.57	38428.7	117488	103013	56262.7	114879	71212.2
M292T302	[M+H-H2O]+	1h-indole-3-carboxylic acid, 1-[2-(2,5-dimethylphenoxy)ethyl]-	292.125	301.748			Organoheterocyclic compounds	Indoles and derivatives	Indolecarboxylic acids and derivatives	2112.89	1477.03	1895.46	2078	1960.75	1739.06	1965.94	2050.11	1814.33	1810.74	1875.34	1787.62	1735.64	1909.75	1619.15	1836.31	1786.89	1547.07	1699.25	1695.62	1864.98	1306.95	2115.13	1697.68	1691.76	1623.97	1609.27	1984.06	1717.79	1755.14	1562.23	1750.56	1763.86	1770.9	1874.83	1775.38	1747.95	1470.31	1753.93	1591.07
M359T181	[M+H]+	1h-indole-3-carboxylic acid, 1-pentyl-, 8-quinolinyl ester	359.164	181.086			Organoheterocyclic compounds	Indoles and derivatives	Indolecarboxylic acids and derivatives	1653.86	1024.33	2134.38	987.765	952.672	1245.65	1000.38	888.636	1480.39	2463.69	849.573	1447.75	1617.94	1357.77	2236.93	1526.62	731.541	1799.19	1871.75	2121.81	807.56	421.423	1725.92	1422.1	839.89	950.696	1030.18	763.219	1176	631.362	998.268	686.466	1425.52	1530.64	1503.82	933.895	1749.41	1021.47	1239.82	1248.64
M527T32_2	[M+H]+	1h-indole-4-carboxamide, n-[(1,2-dihydro-4,6-dimethyl-2-oxo-3-pyridinyl)methyl]-3-methyl-1-[(1s)-1-methylpropyl]-6-[6-(1-piperazinyl)-3-pyridinyl]-	527.299	31.5135			Organoheterocyclic compounds	Diazinanes	Piperazines	5819.86	3893.39	1673.06	5254.93	4325.43	3008.77	2973.7	4244.76	1034.32	2097.75	3300.24	3832.93	5387.03	1873.26	3809.41	3593.18	5155.56	4602.21	3971.95	3628.68	4350	2271.22	5353.76	1878.74	4548.16	6918.17	2916.12	4137.58	1699.2	4840.79	1522.1	1645.24	2177.66	3872.72	5212.76	4336.32	2459.27	3673.38	4578.74	961.459
M568T442	[M+H]+	1h-indole-5-sulfonamide, n-(3-chlorophenyl)-3-[[3,5-dimethyl-4-[(4-methyl-1-piperazinyl)carbonyl]-1h-pyrrol-2-yl]methylene]-2,3-dihydro-n-methyl-2-oxo-, (3z)-	568.182	441.983			Benzenoids	Benzene and substituted derivatives	Sulfanilides	827.506	914.659	928.422	851.568	1036.78	882.694	960.344	861.699	852.42	882.081	978.899	792.262	1140.97	824.866	965.59	878.443	933.915	924.489	847.866	999.098	930.345	892.918	829.795	921.531	843.223	685.731	797.454	880.771	758.78	873.457	699.835	917.535	842.442	787.1	901.051	1052.97	857.644	803.082	930.01	757.874
M440T204_1	[M+H]+	1-lauroyl-2-hydroxy-sn-glycero-3-phosphocholine	440.275	203.762			Lipids and lipid-like molecules	Glycerophospholipids	Glycerophosphocholines	2070.85	1336.64	1021.96	1320	1397.24	864.349	1033.31	2305.63	947.796	784.285	1436.79	873.106	828.279	1470.38	992.991	1370.94	984.337	789.658	985.444	3246.8	2191.95	1305.13	1996.18	820.747	1056.66	781.022	1340.96	922.551	1349.11	1080.92	940.626	1095.91	1479.25	1508.67	1245.86	812.541	854.134	1063.15	1460.85	1399.3
M608T183	[M+H]+	1-lignoceroyl-2-hydroxy-sn-glycero-3-phosphocholine	608.462	182.887	HMDB0010405		Lipids and lipid-like molecules	Glycerophospholipids	Glycerophosphocholines	18679.7	19889.3	18111.9	17800.4	13087.4	19785.8	21331.1	13573.4	21605.5	25576.6	16589.1	20054.4	18672.5	13621.9	15066.7	19135.6	19068.8	23989.8	13584.6	11728.3	15927	11068.1	22794.2	19496.4	17669.3	12240.7	20946.1	14084.3	15939.8	13433.5	21091.8	16624.6	11176.9	16921.8	13242.4	22621.1	15074.1	14370.8	15930.9	16208.5
M642T31	[M+Na]+	1-linoleoyl-2-oleoyl-rac-glycerol	641.511	31.169			Lipids and lipid-like molecules	Fatty Acyls	Lineolic acids and derivatives	36056.4	29892.6	16922.9	28776.4	27153.8	17838.2	20328.5	13474.2	10962	14245.4	34253.3	14437.1	23804.3	32931.6	20301.5	29047.5	28211.5	36196.9	28968	18923.4	33257.2	33711.9	21438.3	17133.1	28990.2	31073.4	29843	35234.9	38588.1	21802	25142.2	39251.1	31269	37064	38797	43571.5	24158.6	29657.8	34246.9	30372.3
M282T295	[M+H]+	1-methyladenosine	282.118	295.479	HMDB0003331	C02494	"Nucleosides, nucleotides, and analogues"	Purine nucleosides		11680.9	20377.8	21783.5	8711.85	13273.2	20405.7	22371.5	11573.7	16469.5	21109.6	7769.16	6563.25	17917.1	21008.1	13858.4	8466.06	13846.4	12494.4	14196.5	11487.5	19091	13602.4	17411.8	10903.1	18596.8	6016.43	12964.2	23998.1	15838	18211.4	11635.8	19344	22733.1	20103.8	18043.2	20867.1	18780.8	13417.9	17066.5	8151.11
M211T341	(M+CH3CN+H)+	1-Methylhistidine	211.118	340.623	HMDB0000001/HMDB0000479	C01152	Organic acids and derivatives	Carboxylic acids and derivatives	"Amino acids, peptides, and analogues"	81.485	50.8538	101.21	200.48	98.9175	88.4829	112.883	118.491	227.758	76.5025	157.63	90.0175	150.31	135.671	83.1836	94.1542	122.963	84.1937	33.8797	89.4372	223.816	78.9267	94.805	97.7377	231.362	67.0472	84.4026	145.248	96.7809	85.5238	105.04	153.677	107.691	66.6346	75.5949	229.613	127.072	48.0963	44.1282	33.8112
M101T165	[M+H]+	1-methylpiperazine	101.106	165.352			Organoheterocyclic compounds	Diazinanes	Piperazines	3868.73	2751.59	4416.92	4462.2	2173.69	2505.32	2328.3	2890.56	2336.74	4198.58	2446.81	2607.14	5004.05	2987.95	4163.61	2206.17	4178.06	3888.48	4048.34	2972.7	3268.27	2724.57	4252.95	2605.21	2396.63	2410.37	3992.1	4436.71	4370.36	2102.22	4653.08	3549.34	2458.39	3766.83	3656.42	3539.6	2367.39	3551.52	3755.16	4247.6
M245T35_3	[M+H-C3H10O4]+	1-monolinoleoyl-rac-glycerol	245.225	34.661			Lipids and lipid-like molecules	Fatty Acyls	Lineolic acids and derivatives	8195.69	7424.17	8687	8207.61	10463.8	8605.73	7295.22	8872.42	6297.54	9260.25	7830.59	10790.2	7239.07	7297.25	9266.3	8095.47	10485.4	10245.5	9687.75	9810.01	7590.58	16052	7935.37	7723.22	6157.38	7516.46	6615.72	11292.1	7146.71	8009.67	9261.45	11846.9	11865.4	13209	8046.8	8700.18	9097.47	8264.19	7340.77	6838.71
M426T205	[M+H]+	1-myristoyl-2-hydroxy-sn-glycero-3-phosphoethanolamine	426.26	204.565	HMDB0011500		Lipids and lipid-like molecules	Glycerophospholipids	Glycerophosphoethanolamines	498.773	1331.99	949.625	819.827	952.687	1544.3	701.6	1432.99	360.733	1175.01	1235.64	1584.02	878.006	622.614	1360.47	1358.29	927.203	1256.11	933.37	581.484	584.388	821.332	1426.49	364.284	1820.57	1213.73	657.693	900.308	616.042	1262.23	1315.28	536.358	1260	414.591	696.79	1213.94	1049.46	472.638	1213.89	591.476
M468T198	[M+H]+	1-myristoyl-sn-glycero-3-phosphocholine	468.308	198.49	HMDB0010379		Lipids and lipid-like molecules	Glycerophospholipids	Glycerophosphocholines	262681	252728	129328	250832	128364	104927	219008	120199	132084	155619	283217	166802	127879	311675	169984	309944	280086	160692	253495	263923	473507	294569	193304	150425	245849	266275	283284	222626	283154	297139	237192	313015	285460	316886	286506	253633	264618	272123	277461	252174
M144T199	[M+H]+	1-naphthalenamine	144.08	199.247		C14790				2445.83	3403.59	3563.31	1291.69	5411.26	5776.92	5157.41	5190.56	5414.04	4955.29	5133.43	5074.01	5724.01	2435.12	2115.82	1914.11	4197.24	1318.36	3665.12	5986.27	6042.79	1393.78	5917.89	678.661	4946.22	5447.95	4401.94	5185.68	4653.38	4965.54	7076.64	3642.73	4719.08	2139.3	4452.42	5487.76	1667.48	4953.03	2251.36	5946.51
M811T141	[M+Na]+	1-octadecanoyl-2-octadecenoyl-sn-glycero-3-phosphocholine	810.6	140.763			Lipids and lipid-like molecules	Glycerophospholipids	Glycerophosphocholines	1.45078e+07	1.63859e+07	1.20943e+07	1.20634e+07	1.5706e+07	1.26775e+07	1.67427e+07	7.2519e+06	1.25892e+07	8.09697e+06	1.37653e+07	1.24171e+07	1.14627e+07	7.65419e+06	7.0475e+06	1.25637e+07	1.62625e+07	1.42884e+07	1.27857e+07	7.27102e+06	1.23942e+07	7.76767e+06	1.30709e+07	1.01124e+07	1.82138e+07	1.26718e+07	1.17402e+07	8.11444e+06	1.21992e+07	9.44104e+06	1.29401e+07	1.5438e+07	1.40677e+07	1.53564e+07	1.37331e+07	1.57874e+07	1.05711e+07	1.19564e+07	1.29383e+07	1.16805e+07
M552T199	[M+H]+	1-octadecyl-2-acetyl-sn-glycero-3-phosphocholine	552.423	199.487			Lipids and lipid-like molecules	Glycerophospholipids	Glycerophosphocholines	7534.02	6202.38	4688.82	6925.25	5577.69	6990.79	5093.86	9182.71	7469.03	8444.96	8167.45	8731.74	5531.56	6369.23	8931.67	6401.01	9214.69	7204.61	8390.29	9863.58	6981.92	4317.36	7757.32	10363.3	5627.91	6557.31	5973.82	5584.26	9178.66	5652.22	8861.01	6783.27	7220.02	9053.19	5492.01	7725.96	5808.14	5901.31	8809.64	4210.46
M562T206	[M+Na]+	1-o-hexadecyl-2-deoxy-2-thio-s-acetyl-sn-glyceryl-3-phosphorylcholine	562.345	206.405			Organic nitrogen compounds	Organonitrogen compounds	Quaternary ammonium salts	1519.49	1688.27	1564.76	1707.37	1987.57	1531.16	2082.71	1969.05	1606.58	1526.73	2005.58	1796.12	1819.65	1881.01	1556.16	2303.93	2254.04	1993.76	1924.64	2014.65	1563.04	1678.61	1647.04	1365.07	2993.98	1961.79	2126.46	1724.28	2138.24	1684.42	1879.93	2240.11	1825.2	1549.09	2292.33	1419.33	1559.9	1495.49	2586.58	1819.77
M550T188_2	[M+H]+	1-o-hexadecyl-2-o-(2e-butenoyl)-sn-glyceryl-3-phosphocholine	550.383	188.385			Lipids and lipid-like molecules	Glycerophospholipids	Glycerophosphocholines	50005.7	31228.8	24598.6	35071.8	22047.6	26652.7	33091.6	49782.2	41191.1	50200.1	34238.1	51491.2	25582.9	31820.4	34655.1	39226.8	35915	38240.6	33748.9	29482.9	55981.8	21076.4	51898	33653.9	28613.2	52207.8	35122	19106.4	39236.4	21466.9	40260.2	22019.2	26297	28503	18848.8	38426.5	25008	25276	33282.1	31745.8
M793T139	[M+H]+	1-o-hexadecyl-2-o-(4z,7z,10z,13z,16z,19z-docosahexaenoyl)-sn-glyceryl-3-phosphorylcholine	792.588	139.089	HMDB0013409		Lipids and lipid-like molecules	Glycerophospholipids	Glycerophosphocholines	730416	821229	541387	609903	485613	534788	682868	556693	487880	450542	769874	495722	547632	621925	455187	472815	486895	760493	527166	429163	656935	483008	499528	625292	466025	597500	753504	753226	527310	543803	677389	476438	680801	508255	463154	535166	492634	499365	526711	609572
M767T140	[M+H]+	1-o-hexadecyl-2-o-(5z,8z,11z,14z,17z-eicosapentaenoyl)-sn-glyceryl-3-phosphorylcholine	766.573	139.515			Lipids and lipid-like molecules	Glycerophospholipids	Glycerophosphocholines	1.164e+06	1.13669e+06	1.09152e+06	1.45181e+06	1.05572e+06	975467	1.03999e+06	759594	1.09007e+06	784808	1.01994e+06	997417	1.13734e+06	1.11179e+06	998370	1.15084e+06	1.01755e+06	1.12211e+06	967709	607225	1.36886e+06	1.12391e+06	979111	1.19692e+06	1.42271e+06	794630	1.16721e+06	1.242e+06	972737	814924	1.09377e+06	1.09447e+06	1.66895e+06	767800	616030	834488	999669	959904	1.36085e+06	1.0139e+06
M733T111	[M+H]+	1-oleoyl-2-myristoyl-sn-glycero-3-phosphocholine	732.55	111.244	HMDB0008097		Lipids and lipid-like molecules	Glycerophospholipids	Glycerophosphocholines	292664	257420	215670	355255	90059.9	116106	233444	85271	115346	58004.3	327565	85569.1	145937	314435	228068	193549	203866	108139	175105	232642	214452	208562	108720	130691	329820	255531	258768	386587	207603	225184	212210	319689	251694	351088	282539	199210	312544	320405	203449	309007
M339T196	[M+H-C16H32O2]+	1-oleoyl-2-palmitoyl-rac-glycerol	339.287	196.218			Lipids and lipid-like molecules	Glycerolipids	Diradylglycerols	1830.97	1011.35	1389.63	1483.59	2248.12	1612.97	1603.26	1620.61	2391.9	1180.99	1769.63	1390.18	1720.08	1717.15	3490.46	1246.77	2503.72	1429.65	1560.35	844.819	2098.7	1239.74	1555.01	2286.58	1480.07	1847.25	1594.23	2594.07	1296.92	1613.19	3104.74	1445.39	1233.83	1817.83	1433.37	1012.69	2484.63	2807.64	1989.96	2238.12
M522T191_2	[M+H]+	1-oleoyl-sn-glycero-3-phosphocholine	522.354	191.256	HMDB0002815		Lipids and lipid-like molecules	Glycerophospholipids	Glycerophosphocholines	4.38478e+06	2.58725e+06	3.42719e+06	3.60781e+06	2.84104e+06	3.42371e+06	3.04017e+06	3.46812e+06	3.71929e+06	3.99557e+06	3.03177e+06	3.15924e+06	3.55996e+06	4.51955e+06	3.15052e+06	3.46251e+06	3.76301e+06	3.19619e+06	3.55915e+06	3.60666e+06	4.16977e+06	3.04423e+06	3.69476e+06	3.77246e+06	3.16098e+06	3.49901e+06	3.54709e+06	2.61038e+06	3.30127e+06	2.57559e+06	3.61305e+06	2.82577e+06	3.21076e+06	3.61766e+06	2.62179e+06	3.76181e+06	3.41021e+06	2.82608e+06	2.93594e+06	4.12404e+06
M532T182	[M+Na]+	1-o-octadecyl-sn-glyceryl-3-phosphorylcholine	532.374	182.493	HMDB0011149		Lipids and lipid-like molecules	Glycerophospholipids	Glycerophosphocholines	1803.04	1473.96	1755.26	1099.9	1310.2	1482.46	1324.01	1473.79	1375.73	784.851	2110.21	1863.13	1583.79	1625.5	1527.36	2169.57	1901.12	2139.13	1341.98	1362.73	2443.51	680.914	1897.36	1755.65	1165.96	1188.86	1416.94	977.505	1580.31	1519.39	943.4	1508.67	1228.31	1574.42	1329.18	1743.44	1418.34	1570.76	1781.82	1647.48
M720T165	[M+H]+	1-palmitoyl-2-(4-ketododec-3-enedioyl)phosphatidylcholine	720.44	164.525			Lipids and lipid-like molecules	Glycerophospholipids	Glycerophosphocholines	900.115	619.236	1136.24	1153.6	1048.19	1121.14	1012.55	975.632	754.906	1041.87	898.18	938.086	659.893	901.564	1051.99	596.037	1054.24	1087.96	727.591	1299.83	1076.06	1146.46	1267.99	922.689	623.395	716.818	621.143	739.097	1130.03	682.63	981.516	627.382	949.27	626.422	911.306	1226.36	1058.68	935.463	941.028	650.676
M666T236	[M+H]+	1-palmitoyl-2-azelaoylphosphatidylcholine	666.431	236.184			Lipids and lipid-like molecules	Glycerophospholipids	Glycerophosphocholines	607.613	688.643	627.591	385.948	372.409	735.624	535.686	434.016	352.748	366.69	455.712	487.74	484.158	677.141	474.21	666.77	512.767	425.842	544.988	318.633	527.31	530.245	612.359	421.162	397.036	420.937	388.983	389.754	588.173	368.713	598.621	359.133	414.735	528.07	415.37	397.807	383.19	418.085	274.844	412.885
M807T141	[M+H]+	1-palmitoyl-2-docosahexaenoyl-sn-glycero-3-phosphocholine	806.569	141.209	HMDB0007991		Lipids and lipid-like molecules	Glycerophospholipids	Glycerophosphocholines	4.87806e+06	6.91383e+06	4.84789e+06	5.76212e+06	2.08845e+06	4.27895e+06	4.44079e+06	3.20736e+06	3.68902e+06	3.45346e+06	4.26608e+06	3.65546e+06	3.53881e+06	3.39165e+06	3.51576e+06	5.55991e+06	4.33496e+06	4.82411e+06	4.7439e+06	6.05994e+06	3.99137e+06	3.71888e+06	4.29577e+06	3.46786e+06	4.41974e+06	6.24207e+06	6.74663e+06	5.74372e+06	3.40899e+06	3.93162e+06	5.69251e+06	4.69985e+06	5.69005e+06	3.99657e+06	5.9615e+06	4.80672e+06	3.93909e+06	4.72122e+06	2.89183e+06	4.61041e+06
M454T201	[M+H]+	1-palmitoyl-2-hydroxy-sn-glycero-3-phosphoethanolamine	454.292	200.602	HMDB0011503		Lipids and lipid-like molecules	Glycerophospholipids	Glycerophosphoethanolamines	63538.1	49350	53951.3	57215.2	39761.4	39678	61404.9	46328.9	50792.8	38179.2	70128	32858.1	48836	65750.3	47161.3	61671.3	47604.4	69140.1	52061.3	79202.3	80249.3	73874	53729.3	58786.1	63789.4	62700.2	73394.8	49789.3	73082.4	35862.2	78090.3	62794.5	48458.7	81888.8	71033.3	52462.2	51355.2	73263.3	49502.8	74027.8
M679T151	[M+H]+	1-palmitoyl-2-lauroyl-sn-glycero-3-phosphorylcholine	678.505	150.874			Lipids and lipid-like molecules	Glycerophospholipids	Glycerophosphocholines	32259.2	14633.7	16355.4	13688	20394.3	6119.91	27348	3193.91	9319.3	4266.85	16376.9	9676.89	15036.4	24425.2	23329.2	19488.4	15025.5	7080.22	10594.9	21942.1	21053.9	21445.2	17102.5	6430.48	18833.5	7520.5	18330.3	15049.2	26043.8	17786.6	12003.7	31345.7	12554.4	23818.6	20309	5787.56	16798.4	18175.2	24078.5	18919
M615T31_2	[M+Na]+	1-palmitoyl-2-linoleoyl-rac-glycerol	615.495	31.352			Lipids and lipid-like molecules	Fatty Acyls	Lineolic acids and derivatives	28219.7	34728.3	41189.7	46166.9	58336.5	35453.4	17238.5	29220.2	14990.5	23937.1	42965.6	25294.3	25424.4	24003	31974.4	38844.2	43258.2	35088	44740	43832.3	49048.2	93879.9	23645.4	21543.1	46651.1	34907.9	25747.1	38290.6	53434.9	41761.3	26023	50709.1	27587.6	50798.9	49257.8	44842.2	29462.9	44628.5	38294	31791.8
M602T148	[M+H-C16H32O2]+	1-palmitoyl-2-oleoyl-3-linoleoyl-rac-glycerol	601.516	148.2			Lipids and lipid-like molecules	Glycerolipids	Triradylcglycerols	821.928	1123.76	900.656	326.083	1701.14	901.683	1965.05	919.639	1390.38	1300.23	2064.27	1049.25	448.863	3108.24	3398.19	991.983	1336.11	774.529	1683.17	382.821	2202.28	1508.21	3187.61	1184.85	2244.89	418.468	2156.29	1188.17	1300.1	904.517	754.774	813.802	338.804	1165.11	961.332	1207.51	1557.24	965.063	1987.92	575.579
M741T123	[M+Na]+	1-palmitoyl-2-oleoyl-sn-glycero-3-phosphoethanolamine	740.519	122.695	HMDB0008927		Lipids and lipid-like molecules	Glycerophospholipids	Glycerophosphoethanolamines	50439.4	59713.6	112826	77900	35153.6	104235	93776	46472.4	48050.6	89107.6	93364	53362	72040.8	69984.7	129991	81607.4	86888.8	110075	56268.9	103361	60151.8	129432	91103.5	54189.8	59488.4	58900.6	69423.6	122338	160649	71823	58066.8	158030	49026.1	208131	52687.4	107261	54338.6	237871	52130.4	55448.4
M618T31	[M+Na]+	1-palmitoyl-2-oleoyl-sn-glycerol	617.512	31.044	HMDB0007102		Lipids and lipid-like molecules	Glycerolipids	Diradylglycerols	45045	107165	110176	142637	117226	139796	44584	106360	32465.6	108635	133102	48548.9	47480.8	36349.4	118918	142871	137686	109925	130230	74442.9	114298	334450	85323.3	52289.1	110757	130186	114340	134807	143931	148832	55520	164612	58790.8	132281	141118	150268	89101	135131	123291	81325.1
M313T33_1	[M+H-H2O]+	1-palmitoylglycerol	313.272	33.309			Lipids and lipid-like molecules	Glycerolipids	Monoradylglycerols	20766	21876.2	20155.9	21737.6	27343.1	13750.5	26810.4	23433.9	19471.1	12479.5	23911.7	18949.7	16090.3	17865.5	25370.8	17835.3	20089.2	26348.7	20791.3	22594.4	28690.5	28805.9	11589.6	16572	20985.1	15909.7	21306.4	22191.6	18328.1	25911.8	24368.1	29482.4	24823.4	26910.2	29489.6	19950.4	16471.9	24023.2	23699	30272.1
M538T189	(M+CH3CN+H)+	1-Palmitoyllysophosphatidylcholine	538.383	189.085						17169.7	9615.76	11228.4	14742.5	13155.9	13368.4	7871.21	9403.59	14088.3	18490.3	14543.8	13159.9	13019.2	13460.7	10919.7	15453.6	13085.2	12958.7	10371.6	13887.2	15307.7	10153.1	17444.2	11359.6	11796	14017	14281.6	16938.4	14525.8	11192.9	14342.4	14321.9	10535.4	10650.2	12173.4	16676.9	8092.66	6430.71	13188.7	12648.3
M518T195	[M+Na]+	1-palmitoyl-sn-glycero-3-phosphocholine	518.321	194.821	HMDB0010382		Lipids and lipid-like molecules	Glycerophospholipids	Glycerophosphocholines	136103	75107.8	110323	98898.9	101206	79739.8	48909.5	67914.2	79111.8	102356	66997.6	102344	83391	162861	65950.8	108476	105641	72379.6	111311	116762	141223	113118	69904	117061	102085	106084	107024	56698.7	127422	99430.8	106151	98545.6	104225	99594.5	96185	108496	117022	84571.5	98398.9	124889
M482T195	[M+H]+	1-pentadecanoyl-sn-glycero-3-phosphocholine	482.323	195.414	HMDB0010381		Lipids and lipid-like molecules	Glycerophospholipids	Glycerophosphocholines	120613	92016.2	72832	94327.9	146203	60794.8	86142.2	38782.6	82150.5	102431	112199	81376.1	80555.6	90560.5	89386.1	158278	72381.3	74027.7	92816.8	122019	72705.4	115713	94854.9	68781	146670	142154	102900	126867	103762	133176	122871	145569	99064.9	113861	139376	114428	102706	110636	88682.1	112828
M105T37	[M+H-H2O]+	1-phenylethanol	105.069	36.5495	HMDB0032619	C07112				44342.6	72266.1	49788.3	90305.9	90764	36927.1	44666.5	59240.8	106043	87848.2	120580	45246.8	116731	81215	100602	51225.9	106328	34929.9	79941.6	38842	111790	50204.5	28461.2	73889.7	55875.6	55173.3	83605.5	104714	113026	100791	41301.7	86990.9	48723.4	41497.4	54203	45172.2	111074	94337.5	67507.3	56357.9
M888T196	[M+H]+	1-stearoyl-2-arachidonoyl-sn-glycero-3-phospho-(1'-myo-inositol)	887.561	196.008	HMDB0009815		Lipids and lipid-like molecules	Glycerophospholipids	Glycerophosphoinositols	63508.4	96298.9	64129.1	56931.7	65070.9	57796.5	60834.8	54901.9	53776.5	55693.6	78927.7	52519.6	58134.5	64196.2	50664.3	55413.8	56532.9	67926	57648.8	74094.1	63824.7	103698	55494	56717.3	67819.6	68256	90663.9	97893.1	67611.7	61262.3	55522.2	97582	58422.9	89255.4	56957.4	110750	62575.4	72627.9	71401.9	56672.9
M628T196	(M+H-H2O)+	1-Stearoyl-2-arachidonoyl-sn-glycerol	627.532	195.993	HMDB0007098/HMDB0007099/HMDB0007100/HMDB0007101/HMDB0007103/HMDB0007108/HMDB0007112/HMDB0007131/HMDB0007132/HMDB0007156/HMDB0007166/HMDB0007170/HMDB0007223/HMDB0007224/HMDB0007248/HMDB0007257/HMDB0007398	C00165	Lipids and lipid-like molecules	Glycerolipids/Fatty Acyls	Diradylglycerols/Lineolic acids and derivatives	108742	159712	89749.3	127597	136165	110104	145581	83143	140858	107930	146927	78433.2	104676	121294	96352	99880.4	119626	164120	107176	33212.7	117575	192145	111399	118013	153916	125455	178329	146586	143071	121229	115544	166456	100270	154424	130150	184370	113052	154130	128900	85503.6
M835T40	[M+H]+	1-stearoyl-2-docosahexaenoyl-sn-glycero-3-phosphocholine	834.598	39.901	HMDB0008057		Lipids and lipid-like molecules	Glycerophospholipids	Glycerophosphocholines	905915	1.31833e+06	756355	1.09518e+06	454688	884104	1.20377e+06	611913	673205	611095	1.2386e+06	852582	564189	581563	764972	999317	1.06307e+06	1.29116e+06	976695	489320	685451	723876	1.2114e+06	702323	1.19126e+06	1.35718e+06	1.15945e+06	1.20255e+06	787457	601727	1.14318e+06	1.17957e+06	1.83975e+06	734121	1.67693e+06	1.00522e+06	841581	1.11391e+06	734086	1.29885e+06
M652T195	[M+H-H2O]+	1-stearoyl-2-docosahexaenoyl-sn-glycerol	651.531	194.847	HMDB0007179		Lipids and lipid-like molecules	Glycerolipids	Diradylglycerols	4148.37	4901.48	1957.2	2873.28	2785.81	2687.72	5412.52	2194.19	2952.1	3214.72	4962.3	2592.97	2272.63	4383.94	4003.03	1694.54	3975.66	10250.3	3029.28	356.027	3496.78	3084.52	4053.12	4958.78	3899.53	5488.5	4109.78	7029.41	3744.39	4139.21	5230.06	3578.64	9335.72	3732.36	5153.51	2699.05	6603.6	6217.34	3789.41	2945.89
M524T190_2	[M+H]+	1-stearoyl-2-hydroxy-sn-glycero-3-phosphocholine	524.371	190.413	HMDB0010384	C04230	Lipids and lipid-like molecules	Glycerophospholipids	Glycerophosphocholines	5.48643e+06	5.69655e+06	4.86837e+06	5.88363e+06	4.2514e+06	4.80822e+06	4.41278e+06	4.49243e+06	5.31398e+06	5.97746e+06	5.27845e+06	4.24795e+06	3.86526e+06	5.20207e+06	4.05527e+06	6.12682e+06	6.05277e+06	5.13318e+06	4.10888e+06	5.87853e+06	6.50723e+06	3.99149e+06	5.44672e+06	4.63259e+06	4.84323e+06	5.42974e+06	5.31061e+06	3.22421e+06	5.22709e+06	4.36416e+06	4.03288e+06	5.25441e+06	5.18945e+06	4.9562e+06	5.88188e+06	6.70688e+06	3.95606e+06	3.38722e+06	4.10178e+06	5.49091e+06
M964T198	[2M+H]+	1-stearoyl-2-hydroxy-sn-glycero-3-phosphoethanolamine	963.637	197.922	HMDB0011130		Lipids and lipid-like molecules	Glycerophospholipids	Glycerophosphoethanolamines	1521.52	1481.6	334.605	728.66	1010.04	176.759	450.558	513.816	620.077	338.537	1230.43	469.479	317.989	1533.37	728.902	790.141	2042.85	598.304	1380.05	332.681	3560.14	1327.44	638.734	815.206	2863.2	2202.12	1614.54	1963.08	903.464	1950.02	2462.35	894.457	1269.17	1270.77	695.64	1460.66	1659.74	1784.47	1131.64	799.091
M833T140_1	(M-H+2Na)+	1-Stearoyl-2-oleoyl-sn-glycerol 3-phosphocholine (SOPC)	832.582	140.008	HMDB0000564/HMDB0007878/HMDB0007879/HMDB0007880/HMDB0007882/HMDB0007884/HMDB0007886/HMDB0007887/HMDB0007897/HMDB0007898/HMDB0007911/HMDB0007912/HMDB0007913/HMDB0007914/HMDB0007936/HMDB0007937/HMDB0007938/HMDB0007939/HMDB0007940/HMDB0007958/HMDB0007959/HMDB0007960/HMDB0007961/HMDB0007964/HMDB0007966/HMDB0007967/HMDB0007981/HMDB0007982/HMDB0007983/HMDB0007984/HMDB0007985/HMDB0008002/HMDB0008003/HMD…	C00157	Lipids and lipid-like molecules	Glycerophospholipids	Glycerophosphocholines	560778	482214	445380	560222	420069	545167	536522	444316	467847	535807	631727	610729	391258	377466	479706	616805	575190	638357	589244	753101	403223	478119	634055	454473	530517	589743	537819	471140	479459	405635	631702	474624	706789	392264	420733	505816	455682	396891	432122	425375
M341T34_3	[M+H-H2O]+	1-stearoyl-rac-glycerol	341.303	33.829			Lipids and lipid-like molecules	Glycerolipids	Monoradylglycerols	14802.4	15218.6	12591.8	14400.9	20299.8	5869.17	12642.4	14579.2	10720.9	5980.17	8896.97	9524.85	10323.1	13520.8	9782.09	13789	9668.28	14588.3	11224	13520.3	13136.5	14809.5	6228.28	8985.01	10863.1	11023.4	8028.92	11815.5	7790.8	14065.5	18789.1	15520.5	14288	15796.1	13824.3	10598.7	12939.5	14123.5	10808.5	18140.9
M524T212	[M+H]+	1-Stearoyl-sn-glycerol 3-phosphocholine(LPC(18:0))	524.368	211.955	HMDB0010384	C04230	Lipids and lipid-like molecules	Glycerophospholipids	Glycerophosphocholines	44778.8	57242.3	44271.5	65759.4	39514.1	28317.3	47713.7	43405.8	52440.6	43647	63752.3	47205.7	36132.8	47838.4	42802.7	66491.3	84113.8	56531	59372.5	41235	63354.2	66066.2	50326.5	45726.8	66424.8	72058.2	60206.9	34562.6	89830.7	36013.6	55102.2	40040.4	45694.7	66830.6	47583.4	62863.6	63515.4	44712.5	57157	60179.2
M96T28	[M+H]+	2(1h)-pyridinone	96.0433	27.551	HMDB0013751	C02502	Organoheterocyclic compounds	Pyridines and derivatives	Hydropyridines	634.208	922.312	541.378	541.036	1102.99	703.502	1288.64	562.677	860.472	841.066	670.068	990.304	1933.35	722.974	684.997	744.187	710.178	2976.61	1165.97	984.323	1347.42	1584.96	1577.18	1187.65	711.899	587.603	1066.87	717.062	3140.19	400.671	479.057	537.737	1798.56	567.907	719.674	855.306	705.822	2259.56	816.511	2039.36
M594T171	[M+H]+	2-(5-oxovaleryl)phosphatidylcholine	594.374	171.444			Lipids and lipid-like molecules	Glycerophospholipids	Glycerophosphocholines	2464.16	2689.86	3737.12	2705.83	2945.88	3150.9	3977.48	1860.99	2529.83	1068.8	2439.99	3578.58	2983.91	3382.56	1848.12	2504.08	3050.11	2841.19	2992.74	6670.55	2648.84	1525.56	3784.71	2227.77	3576.42	2573.54	1644.97	1688.39	2640.35	1522.55	3831.4	2299.41	3956.11	4379.7	3235.05	3178.63	1819.52	1824.91	2147.95	2177.07
M219T33_2	[M+H-H2O]+	2,6-di-tert-butyl-4-hydroxymethylphenol	219.173	32.877	HMDB0032048		Benzenoids	Benzene and substituted derivatives	Phenylpropanes	9143.72	9033.56	9027.29	7744.87	8692.31	7964.1	7278.59	5967.69	8056.01	5508.57	9985.26	7350.65	8303.39	8494.7	7666.54	7995.03	6652.87	8620.86	6713.62	7317.53	6524.34	6071.32	5920.69	7461.69	7468.33	6753.24	7034.47	6428.36	5868.16	6670.37	6092.74	8910.19	8883.11	15552.5	7878.01	5742.32	6899.96	6120.1	5614.6	5804.08
M257T262	[M+H-C8H18O2]+	25(s)-26-hydroxycholesterol	257.225	261.649			Lipids and lipid-like molecules	Steroids and steroid derivatives	Bile acids, alcohols and derivatives	1282.05	1231.82	1088.61	1096.82	1274.32	808.324	1232.08	968.24	721.968	660.672	1250.09	1196.4	853.557	1093.91	498.956	997.325	1637.93	1053.35	860.227	975.242	755.185	1622.26	1393.37	1803.13	743.447	819.775	1616.27	848.66	1308.28	1470.71	645.712	1787.35	944.659	1017.13	1120.05	923.994	1389.49	1602.66	1039.58	875.725
M213T254	[M+H-H2O]+	2-acetyl-5-(tetrahydroxybutyl)imidazole	213.066	254.206			Organic oxygen compounds	Organooxygen compounds	Carbonyl compounds	1465.53	1386.43	1390.26	1506.59	1536.02	1480.33	1352.21	1433.86	1436.98	1431.91	1283.72	1351.51	1521.52	1434.15	1464.66	1381.54	1483.94	1222.33	1384.22	1636.79	1657.73	1591.78	1506.63	1371.88	1591.51	1297.55	1206.76	1420.04	1350.97	1441.92	1312.07	1612.54	1427.07	1480.74	1384.8	1396.1	1626.17	1374.61	1640.99	1617.19
M70T337	(M+H-2H2O)+	2-Amino-2-methyl-1,3-propanediol	70.065	336.872						2523.22	3544.7	3223.09	2758.84	3201.78	4355.68	3780.7	2748.4	1825.06	2717.74	2184.76	2985.73	4685.35	3434.22	12977.5	3848.18	2274.5	3052.02	2501.71	1941.77	3571.49	15492.8	5947.65	2866.38	6997.54	5531.81	4957.26	3191.57	6803.04	6687.76	4987.83	3160.85	4390.07	5552.56	2710.16	2349.05	3017.95	3670.57	5884.4	4206.85
M137T51	[M+H]+	2-aminobenzamide	137.07	51.4785	HMDB0033947		Benzenoids	Benzene and substituted derivatives	Benzoic acids and derivatives	61526	277364	119372	249575	78797	261692	77769.1	166979	138862	117717	105310	353220	86111	77829.7	129637	67272.1	172886	192545	72361.6	94376.4	73188.1	27399.9	66845.4	76730.9	101673	57943.6	239530	169028	67118.5	65131.6	162151	65188.8	354507	74494.1	77348.7	142070	131100	119458	81626.8	61860.2
M96T275	[M+H]+	2-Aminopyrazine	96.0774	274.607						5577.41	5041.82	6285.1	4864.03	5275.75	8218.08	5787.84	6152.74	7411.05	5895.93	4251.29	8113.53	8186.69	4910.26	6105.77	5207.88	5550.71	5276.67	7123.69	6483.38	5156.27	5506.3	8070.85	5958.72	6826.15	3712.29	6624.44	4521.88	9418.74	4783.33	8136.44	4664.87	4579.72	4457.04	6872.32	4037.68	6163.59	7545.46	3835.83	6620.41
M361T189	[M+H-H2O]+	2-arachidonoylglycerol	361.272	188.82	HMDB0004666	C13856				2141.45	832.835	1438.35	1629.66	1283.82	1464.05	1342.39	1174.74	1404.54	980.603	1268.8	1216.71	1437.63	1714.89	830.622	1455.7	2091.57	1712.13	1174.21	2255.53	2333.85	1083.51	1214.01	1752.29	2103.77	871.534	1798.53	905.972	1932.13	1296.71	2076.91	1449.66	1476.08	2662.45	1267.21	1436.21	1253.27	1524.68	1046.27	1358
M135T24	[M+H]+	2'-Deoxy-D-ribose	135.043	24.308		C01801	Organic oxygen compounds	Organooxygen compounds	Carbonyl compounds	1012.71	1103.29	1223.28	482.025	1915.45	845.102	560.22	975.428	869.397	816.366	758.659	713.289	443.004	904.758	876.208	905.14	704.828	391.382	611.277	309.316	2232.43	803.359	558.48	2368.23	443.888	1479.83	3312.65	977.104	1699.19	1599.35	405.56	1194.19	631.122	884.628	573.349	702.097	1722.91	478.778	601.645	1104.23
M315T28	(M+H-H2O)+	2'-Deoxyinosine 5'-monophosphate	315.052	27.75	HMDB0006555	C06196	"Nucleosides, nucleotides, and analogues"	Purine nucleotides	Purine deoxyribonucleotides	5155.75	7444.22	6665.64	5703.12	3010.75	9119.77	13730.5	10316.1	6151.99	3321.77	9571.57	7559.73	4597.32	7575.03	8573.7	9464.94	12124.3	2068.1	4353.88	2720.59	4991.62	7775.42	7510.28	5072.63	5563.23	14813.6	8985.98	6211.68	16589.9	8160.84	8429.57	10537.7	5521.48	8938.46	9634.11	6664.97	5978.53	10159.3	8035.43	15542.6
M710T35_2	[M+H]+	2-dhahaa [dmed-fahfa]	709.609	35.069						1939.61	3203.79	2393.72	3085.19	3144.61	2681.94	3032.38	3386.15	3692.51	1162.99	2286.67	813.94	1655.99	3055.58	1869.27	2643.57	3429.78	4035.94	1934.34	2867.89	4124.2	2493.13	2252.22	1664.88	728.94	2463.51	889.942	1334.93	2325.35	3137.74	2334.75	2539.79	4092.17	2094.11	3019.42	2137.38	1207.08	986.89	3016.59	2682.85
M765T121	[M+H]+	2-docosahexaenoyl-1-palmitoyl-sn-glycero-3-phosphoethanolamine	764.519	120.588	HMDB0008946		Lipids and lipid-like molecules	Glycerophospholipids	Glycerophosphoethanolamines	55121.8	242932	52167.5	55715.9	29792.9	61171	79997.2	104297	37923.1	81717.6	97920.3	37600.8	47816.9	51600.9	44575.1	168019	55293.6	294382	104105	71327.9	60934.1	160076	96650.6	66690.4	43847.2	71779.3	91450.5	350579	97218.2	92876.7	137908	56699.2	45679.3	133540	73517.2	79220.2	51534.8	368740	46621.9	55385.2
M107T232	[M+H-H2O]+	2-hydroxybenzyl alcohol	107.048	231.719	HMDB0059709	C02323	Benzenoids	Benzene and substituted derivatives	Benzyl alcohols	6947.23	7843.47	6937.11	6111.49	5874.56	4868.49	6033.81	4660.11	4505.4	4976.95	5410.65	5062.08	6056.6	5367.83	6906.14	3392.48	5939.52	6810.95	5071.38	5861.13	6387.31	5458.04	5135.18	4705.64	5158.7	5019.05	5187.19	5984.57	4909.06	3485.46	5288.92	4999.46	8607.02	5161.31	5282.07	4994.66	6451.44	6057.49	6208.89	4768.12
M337T32	[M+H-H2O]+	2-linoleoylglycerol	337.272	31.664	HMDB0011538		Lipids and lipid-like molecules	Fatty Acyls	Lineolic acids and derivatives	18152.3	34718.2	20328.5	31979.2	15718.9	23718.1	9537.48	16468.2	6310.22	15155.9	57580.1	9961.42	15007.4	11278.2	27072.6	45836.7	47107.8	53066.8	30499	23799	51353.1	22585.3	12780.2	9378.94	30207.6	52396.4	44729.7	36238.5	47256.2	25468.7	20082.4	13450.8	22896.4	45542.7	20128.6	16666.2	25422.1	21580.9	42412.6	25285.5
M130T97	[M+H-CH7NO]+	2-methyl-6(s)-(3-pyridyl)tetrahydro-1,2-oxazine	130.085	97.488			Organoheterocyclic compounds	Oxazinanes	1,2-oxazinanes	45523.7	3672.5	8669.68	5586.09	14888.6	11722.4	23635.1	9275.07	7054.13	3074.68	43231	3166.42	46992.6	32236.9	47604.7	7160.68	30489.7	16106.1	3267.9	32426.6	44827.3	8091.67	14155.5	48796.8	4060.29	11777.4	6767.56	4930.17	7415.13	1994.28	4481.33	40049	6334.97	22965.8	6677.07	6951.35	2779.99	6863.9	35694.5	5821.33
M133T34	[M+H-CH5N]+	2-methylamino-1-phenylbutane	133.1	33.7345			Benzenoids	Benzene and substituted derivatives	Phenethylamines	42494.2	17907.8	29361.8	44993.5	17658.3	21353.4	17499.3	30541	35136.9	9537.61	15825.6	14490.2	37523.3	49396.1	44747.8	17630.3	13025.2	18606.6	25963.7	15731.5	40478.5	17683.5	11911.5	13316.6	15771.1	15072.8	10140.9	49987.8	33252.6	11865.4	20319.2	11128.7	26931.3	17967.9	16196.5	14066.8	15710.4	14454.1	36591.4	18493.4
M100T63	[M+H]+	2-piperidone	100.075	62.8655	HMDB0011749	C10482	Organoheterocyclic compounds	Piperidines	Piperidinones	455882	532607	138807	66751.8	630652	54453.7	700524	34521	434849	46448.4	41860	794657	282808	321081	35743	572726	12880.8	46982.3	696085	163057	454510	15718.1	123283	471534	410099	108400	2.63679e+06	232042	77346.5	1.62942e+06	148400	26598.9	442906	39893.2	161014	78305.1	343775	467379	2.24936e+06	110763
M573T31	[M+H]+	2-sdahma [dmed-fahfa]	573.484	31.167						12839.6	13928	36385.7	34124.5	22563.9	17730.6	15653.2	12412.2	9019.12	6311.81	18918.4	6414.69	8294.6	37325.9	21050.5	10548.2	27379.8	28995.1	14502.3	8974.69	27443.3	26870.2	19643.5	17728.8	22945.8	10508.3	30625.8	26497.9	19929.7	22063.9	21196.2	31691.8	26150.4	28585.8	28364.8	28072.1	11911.5	25594.8	17896.1	26959.2
M152T260	[M+H-CH2O2]+	3,4-dihydroxy-l-phenylalanine	152.055	260.235	HMDB0000181	C00355	Organic acids and derivatives	Carboxylic acids and derivatives	Amino acids, peptides, and analogues	2197.97	1819.32	2061.31	1893.62	1718.96	1325.79	909.308	2075.53	2000.82	2193.26	2100.31	1993.32	2333.15	2089.66	1959.44	1890.91	2076.46	2067.87	2213.36	1134.51	1784.79	3485.47	2108.67	1828.39	907.327	1864.16	2227.68	2094.39	2096.44	2157.32	1844.67	2004.73	2297.98	1609.23	2118.89	2206.21	667.564	2456.06	1992.41	2128.91
M375T24	(2M+K)+	3,4-Dihydroxyphenylacetic acid	375.05	24.008						601.748	764.069	885.353	661.701	411.526	566.897	750.253	682.133	696.698	300.456	661.917	1096.16	411.277	1035.14	901.511	530.769	755.971	334.118	478.414	351.592	770.3	681.191	490.227	347.046	579.493	763.892	396.954	716.363	9447.12	768.158	1002.76	541.82	459.426	692.181	526.274	523.273	498.671	540.28	1018.55	722.305
M135T35	[M+H]+	3,4-dimethylbenzaldehyde	135.079	35.137			Benzenoids	Benzene and substituted derivatives	Benzoyl derivatives	9662.8	15114.1	10592.8	10061.2	29779.1	9416.56	8264	13259.2	11982.3	9914.43	11215.2	8590.96	6004.2	12037.5	9216.24	8593.21	11502.2	8281.52	13616.2	8245.83	11754.7	10493.8	6192.86	9877.01	10401.8	8924.76	10045.7	9488.4	11565.2	10183.4	9258.33	11793.8	9585.43	8828.96	10670.7	10456.8	11640.5	38313.9	5905.55	11108.5
M145T135	[M+H]+	3-aminoquinoline	145.075	135.481			Organoheterocyclic compounds	Quinolines and derivatives	Aminoquinolines and derivatives	19605.7	40201.1	14352.7	18079.7	16835	19473.1	23351.8	18853.9	19942.2	17894.7	14714.7	12624.7	19282.3	19373.2	17936.6	20718	25446	23958.9	21826.3	37477.1	22493.8	22923.4	22405.3	18188.6	12286.1	15678.5	13989.8	15108	18344.9	14649.2	18860.1	14813.4	24498.3	20960.9	20208.8	13087.8	24397	12119.8	11168.5	21064
M555T23	[M+H]+	3-deacetylsalannin	555.305	23.322			Lipids and lipid-like molecules	Prenol lipids	Triterpenoids	866.001	914.656	956.722	853.023	795.027	828.63	1380.69	1005.69	784.931	714.131	739.199	930.577	724.903	874.824	829.638	683.423	941.135	1029.3	760.264	562.294	623.449	885.244	769.509	990.563	1150.27	791.833	767.321	573.975	721.933	363.602	707.234	474.358	477.976	814.593	858.463	900.461	1188.26	696.628	736.783	510.703
M116T185	[M+H-CO2]+	3-dehydrocarnitine	116.106	184.621	HMDB0012154	C02636	Organic acids and derivatives	Keto acids and derivatives	Short-chain keto acids and derivatives	1931.1	4067.74	2565.12	2688	1387.27	2684.89	3067.9	2782.36	1669.58	1147.8	4067.63	1661.49	1304.36	1891.15	1601.66	2633.58	2755.17	1655.98	2055.51	3826.26	2084.93	2215.45	1935.06	1664.36	2025.12	1279.68	3772.42	3027.58	2791.91	1937.71	1895.6	2712.71	666.809	3516.61	2532	1649.75	2017.76	1904	2374.05	2143.17
M567T33_2	[M+H]+	3-hydroxy-4-keto-gamma-carotene	567.416	32.664			Lipids and lipid-like molecules	Prenol lipids	Tetraterpenoids	71571.1	71866.5	69808.7	131849	54764.9	62032.8	56737	48285.2	54195.4	72135	94752	52859.4	45325	84742	59681.6	74940.3	70667.8	60761.3	71478.1	83645.2	64907.3	85075.6	42804.1	55710.3	60388.7	102361	74327.4	66156.3	59098.4	96774.3	100576	86998.9	50303.4	74802.8	118276	46790.6	88862	76160	54055.2	71212.7
M136T351	[M+H-H2O]+	3-hydroxyanthranilic acid	136.047	350.524	HMDB0001476	C00632	Benzenoids	Benzene and substituted derivatives	Benzoic acids and derivatives	21825.5	21373.9	11734.2	29522.4	11897.7	18956.6	18367.7	15588.3	13089.8	16696.7	20863.8	20972.1	8420.69	11121.8	8545	24119.2	46018.6	13491.9	16908.9	18959.5	22109	12142.6	8609.68	22189.1	20008	29103.3	8336.18	13078.2	23793.5	22093.3	19727.5	23031.1	39582.9	17678.4	18969.6	21572.8	21419.7	23824.9	21088.6	10053.5
M248T323	[M+H]+	3-hydroxybutyrylcarnitine	248.148	323.258	HMDB0062735		Lipids and lipid-like molecules	Fatty Acyls	Fatty acid esters	27546.1	22322.2	17093.4	22772.4	12862.4	21823.9	11382.5	22925.2	20344.7	16128.5	16934.2	10345.9	14870.6	11807.6	16013.2	11485.6	24500.9	21817.3	8198.24	26575.1	21993.4	29474.1	10986.2	28779.8	11480.2	10929.8	21695.2	18763.9	7893.37	18070.6	32710.1	15754.5	16624.5	18698.6	12215	27482.8	13818	26857.8	12635.5	20781.8
M416T197	[M+H]+	3-hydroxyhexadecanoylcarnitine	416.334	197.173			Lipids and lipid-like molecules	Fatty Acyls	Fatty acid esters	81525.2	7365.86	38758.3	3248.06	19857.5	2839.03	36436.3	11697.3	13079.5	23859.3	2583.64	11959.5	14300.5	4914.94	2887.1	53592.3	3442.05	18640	34989	52068.6	4822.43	17472.2	122842	41296.2	3275.46	38642.8	10096.5	26798	2063.88	4424.9	36819.4	9930	4978.56	5076.42	11591.2	3620.43	3124.93	47039.7	16423.5	3113.54
M521T206	[M+H]+	3-hydroxystanozolol glucuronide	521.27	205.799			Lipids and lipid-like molecules	Steroids and steroid derivatives	Steroidal glycosides	2550.84	1912.34	4152.63	3125.07	1771.92	3446.7	2912.77	5466.2	1783.79	1547.83	4065.47	2519.25	4886.29	3617.81	2875.93	2741.74	3215.42	1648.03	3912.69	2041.54	5540.48	2664.9	2075.19	4459.67	2360.33	1673.96	8333.29	2534.65	2008.7	4518.46	6476.39	2092.42	3224.36	3123.69	2438.76	2205.32	2703.15	4216.82	2420.16	2925.73
M290T248	[M+H]+	3-methylglutarylcarnitine	290.159	248.391	HMDB0000552		Lipids and lipid-like molecules	Fatty Acyls	Fatty acid esters	4805.71	695.594	3989.36	767.789	2823.27	492.423	776.654	543.663	660.138	600.82	885.038	833.434	688.357	2368.23	904.158	797.364	899.083	779.004	736.656	993.158	1437.54	763.279	707.186	619.289	1376.85	521.491	776.634	966.42	1053.88	736.178	693.825	863.612	917.055	1061.45	788.546	702.447	986.666	1841.73	1026.98	697.799
M132T36	(M+H)+	3-Methylindole	132.08	35.791	HMDB0000466	C08313	Organoheterocyclic compounds	Indoles and derivatives	Indoles	1114.12	3286.29	10140	448.29	1997.32	3403.14	3386.38	3536.68	1284.57	2546.11	5792.96	3715.56	1314.41	3496.56	934.225	1423.2	1368.79	5273.46	806.092	2062.56	1617.19	1237.27	1473.31	9395.15	2246.09	1167.26	2910.79	4911.38	3475.74	5167.25	5388.2	5044.19	3662.6	2990.67	4549.65	3825.4	3494.45	13839.6	6123.7	3855.53
M170T407	[M+H]+	3-methyl-l-histidine	170.092	406.801	HMDB0000479	C01152	Organic acids and derivatives	Carboxylic acids and derivatives	Amino acids, peptides, and analogues	55371.6	40068.1	62188.2	70562.4	39107.5	21393.8	30889.3	41342.1	39464.1	16631.7	89276.7	66766.6	212163	67410.8	37793.8	42250.6	130739	38149.1	42776.3	41856.8	77823.1	39109.7	35902.4	94972.7	39389.6	31375.1	38327.9	33330.1	31382.8	41727.4	35179.7	42883.3	16728.5	31639.6	16783.3	67017.3	29259.2	160025	29405.7	66549
M283T154	[M+H]+	3'-o-methylinosine	283.106	154.308						13145.9	36857.7	23524.8	34537.7	11220.2	35268.1	15951.1	15615.5	14188.7	12603.1	13302.8	30017.1	13753	6549.77	11803.7	11739.5	28755.1	33593	8561.73	12000.1	12612.5	10399.5	9960.36	11826.9	12515.4	10416.8	30201.8	2596.79	12263.6	12420.9	15170.1	10552.8	18796.4	15163.6	14893.1	16239.2	17446.2	14759.1	19851.1	11949.2
M458T258	[M+Na]+	3-oxazolidinecarboxylic acid, 2,2-dimethyl-4-(1-oxo-2-hexadecyn-1-yl)-, 1,1-dimethylethyl ester, (4s)-	458.345	257.94			Organoheterocyclic compounds	Azolidines	Oxazolidines	5045.39	5125.46	5458.64	2753.22	3452.02	5336.88	5152.06	5416.37	4967.39	2856.95	4037.81	4711.97	3850.57	2896.6	4870.16	2746.39	5385.96	4572.43	3099.28	6127.48	5255.16	3726.03	5455.58	3106.53	3687.93	3015.78	3553.59	2960.47	4334.99	3018.66	3099.6	2006.16	3304.54	2683.52	1805.73	3893.96	4886.65	4035.94	2517.38	4447.08
M159T288	[M+H-C2H5N]+	4-(1-piperazinyl)-1h-indole	159.09	287.848			Organoheterocyclic compounds	Diazinanes	Piperazines	3479.25	18704.6	6267.13	5985.03	2475.2	12861.5	5917.87	10244	32660.5	18006.3	14693.3	22423.4	3019.16	5676.86	10630.7	18051.9	7201.43	4763.58	4936.7	3110.79	19923.3	13995.5	4018.78	13459.1	22656.9	14452.2	31809.5	18324.7	11455.6	15251.4	12775.2	2494.82	6132.7	1960.77	3438.77	6556.1	1946.91	28380	19669.9	2618.6
M158T25	[M+H-H2O]+	4-(dimethylamino)cinnamaldehyde	158.079	25.416						9561.13	1895.46	6310.26	4617.65	3173.14	4173.15	1086.21	4314.73	1723.74	9411.02	4861.34	3782.98	1288.04	3311.78	1446.78	6001.36	1224.25	7356.91	1068.51	926.458	1873.81	5225.23	5259.54	3339.61	4096.78	3404.34	4344.49	3287.69	4976.54	7209.3	3062.8	595.919	5968.51	748.607	7162.85	8888.55	3859.15	3696.64	8960.4	3671.28
M177T64	[M+H-H2O]+	4-(methylamino)-4-(3-pyridyl)butyric acid	177.101	63.645			Organic acids and derivatives	Carboxylic acids and derivatives	Amino acids, peptides, and analogues	565392	742314	349.398	4622.6	1.57287e+06	8911.34	480913	4661.51	286419	1925.9	1120.42	335095	869921	24871.2	63828.8	251778	164427	308000	77706.5	5878.21	722166	242115	244959	867679	1466.12	1158.8	356552	3966.34	1460.28	6467.56	1774.45	821.331	601843	224.498	427143	26082.8	609.548	876924	2672.86	1.14994e+06
M271T181	[M+H-C4H9NO2]+	4(z),7(z),10(z),13(z),16(z)-n-(2-hydroxyethyl)docosapentaenamide	271.241	181.198			Organic acids and derivatives	Carboximidic acids and derivatives	Carboximidic acids	2411.41	2589.73	5468.99	12202.9	1326.74	7796.83	4011.69	12294.9	553.668	3462.48	2142.2	2629.65	5728.05	13364.7	1002.79	5008.2	4080.51	2731.88	4988.51	1843.63	15717	3182.32	4547.34	30982	926.924	1086.61	30528.2	9700.55	2475.23	11113	44953.7	5134.87	9245.12	2369.95	5729.73	5229.33	10870.5	7564.64	4609.37	3169.98
M141T300	[M+H-H2O]+	4,6-dioxoheptanoic acid	141.04	299.692	HMDB0000635		Organic acids and derivatives	Keto acids and derivatives	Medium-chain keto acids and derivatives	15674.7	7879.44	11453.6	16909.8	10445.1	5848.2	6518.09	14391.1	13938	18283.9	15428.4	14713.2	6165.96	9354.62	16738.2	18849.2	26525.9	14040.5	14634.1	14985.3	18010.6	7716.76	13394.3	14039.1	14619.6	6957.33	19822.6	16520.6	12020.1	8587.79	19031	8202.37	16388.2	16279.7	21499.7	20265.8	5800.3	18469.2	12812.9	35167.2
M365T174	[M+Na]+	4.alpha.-mannobiose	365.128	173.747			Organic oxygen compounds	Organooxygen compounds	Carbohydrates and carbohydrate conjugates	2886.75	2416.5	2064.96	1622.91	1460.07	2170.88	2918.91	2377.26	1856.79	1194.08	1930.09	1655.84	2355.14	2243.51	1942.54	1732.7	1687.27	1208.24	1503.88	1360.11	1779.04	1831.88	1470.07	1339.87	2167.6	1945.78	1845.24	1839.12	2000.22	1942.87	1754.34	1697.74	1678.7	1818.38	2469.06	1520.22	1915.14	1836.4	1668.94	2726.2
M478T200	[M+NH4]+	4-[5-[[4-[5-[acetyl(hydroxy)amino]pentylamino]-4-oxobutanoyl]-hydroxyamino]pentylamino]-4-oxobutanoic acid	478.292	199.542			Lipids and lipid-like molecules	Fatty Acyls	Fatty amides	641253	134172	370158	330045	353835	251503	200105	210688	236273	225698	180593	179933	257483	737566	345168	319290	286963	170950	218171	262709	385368	463512	169214	317588	364588	201272	325636	152243	664508	238565	261192	293936	118245	363837	272215	133422	328476	229909	213416	468915
M136T101	[M+H-H2O]+	4-aminosalicylic acid	136.038	101.339	HMDB0014378	C02518	Benzenoids	Benzene and substituted derivatives	Benzoic acids and derivatives	7162.64	33127.8	2309.36	9234.15	14185.9	25281.9	14384.2	18211.2	10524.7	9194.33	12957.3	26596.6	10169.7	8495.87	11675.9	12300.5	23201.8	11805.4	18630.6	19301	5828.44	8275.12	8679.9	12834.5	14560.9	10483.6	8187.27	28138.5	3401.32	9603.48	11345.2	12116.1	29067.4	7749.24	16569.6	17995.2	18242.1	56333.4	14121.2	7839.63
M385T33_2	[M+H]+	4-cholestenone	385.344	33.182	HMDB0000921	C00599	Lipids and lipid-like molecules	Steroids and steroid derivatives	Cholestane steroids	26043.8	40176.9	21577.9	23413.1	22741.2	20665.7	21180.2	23031.9	17755	17005.4	27084.3	17711.3	17533.3	32724.7	22418.1	22020	24338.7	25720.2	23923	21499.9	22558.6	28260.9	14513.3	17771.9	27585.8	24360.2	21918.2	28381.1	22844.6	26586.9	22024.4	27850.9	28695.2	22073.1	19611	21815	25282.7	23019.9	22324.2	19725.8
M202T105	[M+H]+	4-hydroxy-1-(2-hydroxyethyl)-2,2,6,6-tetramethylpiperidine	202.179	104.542						208114	74561.8	54796.5	275423	119092	104878	76097.5	158502	126211	123525	109603	97140.5	105501	356314	170514	111195	153335	439966	88770	128348	144905	814444	99806.3	106549	166084	104038	43672.3	122851	74479.2	131860	113546	52625.9	157204	96659.3	95941	21839	189693	47426.6	103331	91967.6
M137T28	[M+H-H2O]+	4-hydroxy-3-methoxybenzyl alcohol	137.059	27.639	HMDB0032012	C06317	Benzenoids	Phenols	Methoxyphenols	3487.14	3421.91	5311.08	10251.3	704.709	2490.04	1294.29	1628.44	5779.73	1105.08	2463.12	5513.63	1336.06	3932.39	4415.6	1823.29	1515.68	1361.35	2054.56	1210.75	2937.11	2577.92	3503.68	3131	2447.11	1479.14	1963.07	3323.43	1261.36	3538.6	3719	2733.15	2372.34	5931.29	1770.83	5702.67	2217.72	2262.36	1648.25	1494.83
M557T257	[M+H]+	4-hydroxyatorvastatin lactone	557.266	256.923			Organoheterocyclic compounds	Pyrroles	Substituted pyrroles	519.758	729.822	430.331	491.607	364.103	660.449	456.722	332.315	192.387	558.273	427.659	450.184	440.608	464.893	361.338	342.678	416.411	665.646	332.251	981.124	484.063	429.788	650.276	479.031	365.675	453.332	454.653	504.745	380.22	391.437	568.423	430.029	550.738	572.196	515.673	644.332	468.261	476.136	414.544	368.1
M102T364	[M+H-CH2O2]+	4-hydroxy-l-isoleucine	102.09	363.833			Organic acids and derivatives	Carboxylic acids and derivatives	Amino acids, peptides, and analogues	51732.3	46618	43869.5	37323.9	42047.2	36084.8	39648.5	45723.7	36222.5	52673.8	70045.1	43255.6	38636.9	37844.7	38533.9	39789.9	57230.7	35552.5	31781.3	54503.3	67788	36832.2	51952	45184.8	53805.3	46803.9	59567.6	48192.6	43203.5	38573.4	21903.1	50298.9	49669.3	43641.7	55228.6	42941.6	47241.3	42055.3	49180	41922.7
M168T323	[M+H]+	4-hydroxy-l-phenylglycine	168.076	323.337		C03493	Organic acids and derivatives	Carboxylic acids and derivatives	Amino acids, peptides, and analogues	5156.8	4501.15	3314.54	4150.14	2831.9	4434.03	4269.42	4911.71	4839.04	5120.02	4142.34	4782.34	8809.23	3071.7	4709.25	4931.93	3168.71	4205.55	4887.22	3485.57	5386.32	4519.08	2492.43	6249.57	3723.02	3039.33	4053.23	5364.23	3457	5275.11	4723.99	6869.47	4163.46	4867.97	3055.37	3807.56	6721.2	10524.1	4963.84	5419.87
M121T37	[M+H-H2O]+	4-hydroxyphenethyl alcohol	121.064	36.978	HMDB0004284	C06044	Benzenoids	Phenols	Tyrosols and derivatives	6618.39	12295.8	9923.25	15000.2	17387.3	5369.59	6997.33	10177	18737.3	18271.4	16813.6	6831.28	18028	16046.5	20256.6	7642.52	34915.4	5231.37	25493.9	5385.55	20211.9	7671	4277.67	15717.7	9163.58	12895.7	32316.9	19782.5	20363.4	20013.5	16010.1	13422.3	6967.92	13711.8	18413.1	8068.06	19258	18796.6	12925.2	9365.95
M129T339	[M+H-CH2O2]+	4-ketopimelic acid	129.065	339.303			Organic acids and derivatives	Keto acids and derivatives	Medium-chain keto acids and derivatives	389.402	233.517	178.2	221.051	387.3	338.092	212.307	211.795	232.608	260.465	465.089	213.707	210.676	194.483	270.89	313.228	356.248	215.752	315.788	229.041	246.066	391.208	209.422	275.388	273.486	209.081	489.757	204.313	157.325	167.798	374.363	347.889	346.85	262.533	283.941	537.72	278.525	246.682	222.811	147.998
M154T368	[M+H]+	4-nitroanisole	154.058	368.332		C07555	Benzenoids	Benzene and substituted derivatives	Nitrobenzenes	3303	3796.83	3325.32	4014.38	2780.43	3735.09	4697.46	3022.56	2761	3088.63	2389.41	4537.6	2686.11	2674.29	4940.49	3672.33	4912.06	3343.36	3843.17	3479.42	2405.86	5401.28	2461.39	3985.22	4307.1	4929.61	1878.36	2546.57	4610.63	4188.15	3946.28	3942.43	5396.53	3189.68	3168.92	3303.95	3939.17	4477.6	4645.43	3309.03
M146T36	[M+H-H2O]+	4-oxo-4-(3-pyridyl)butanal	146.059	36.292	HMDB0062406	C19567	Organic oxygen compounds	Organooxygen compounds	Carbonyl compounds	5963.61	3229.39	4460.22	4444.87	2806.34	3928.22	7437.1	4332.21	4207.39	5090.41	3958.41	4766.11	2725.5	3660.07	3813.37	4389.92	3407.06	4577.41	4419.66	9340.49	4057.27	5906.13	7895.57	5444.73	4078.49	5310.67	3354.56	3195.11	7580.58	2938.05	3333.17	4766.2	4608.58	3919.22	5754.43	4747.01	2595.03	4877.01	8145.91	4396.31
M636T181	[M+H]+	4-quinazolinamine, n-[1-(cyclohexylmethyl)-4-piperidinyl]-2-[hexahydro-4-(1-methylethyl)-1h-1,4-diazepin-1-yl]-6-methoxy-7-[3-(1-piperidinyl)propoxy]-	636.493	181.217			Organoheterocyclic compounds	Diazanaphthalenes	Benzodiazines	5299.2	4032.92	3876.5	3600.65	3868.64	5010.03	4043.31	3038.46	4864.13	4006.92	4591.28	4784.9	4684.55	3685.9	3682.66	4723.27	4488.2	5824	4030.04	1951.28	2937.98	2338.74	5566.79	4946.72	5164.54	3154.22	5238.9	3841.34	4403.32	2271.58	5214.95	5140.21	4410.9	4230.68	3972.76	4635.79	3192.73	3797.97	4061.65	4177.17
M515T295	[M+H]+	5-(3-(2-(7-chloroquinolin-2-yl)ethenyl)phenyl)-8-dimethylcarbamyl-4,6-dithiaoctanoic acid	515.124	295.211		C11239	Organoheterocyclic compounds	Quinolines and derivatives	Haloquinolines	361.01	309.127	388.911	362.904	235.637	320.327	383.903	265.01	319.202	370.969	400.505	321.474	261.166	332.557	376.883	362.857	408.008	275.847	382.796	404.612	455.782	296.983	426.929	374.526	299.782	289.703	418.46	347.821	307.749	327.303	380.233	345.963	360.025	388.394	398.536	303.331	301.509	379.241	344.395	389.749
M353T31_1	[M+H-H2O]+	5.alpha.-androstan-3.beta.-ol-17-one sulfate	353.177	30.8145	HMDB0062657		Lipids and lipid-like molecules	Steroids and steroid derivatives	Sulfated steroids	5155.11	4692.16	7461.7	3970.13	935.475	5763.18	4440.07	1673.01	2543.33	848.467	4304.01	1975.91	4683.81	1217.42	5175.82	1579.01	6219.73	3437.72	2318.19	5822.22	4028.22	6072.55	4689.97	3160.31	4422.05	3850.8	1550.69	3266.45	6565.43	3971.66	5680.11	4350.46	1968.83	3898.17	4072.33	3909.05	2938.97	4866.59	3841.91	4635.05
M255T32_2	[M+H-2H2O]+	5.beta.-androsterone	255.209	31.674	HMDB0000490	C04373	Lipids and lipid-like molecules	Steroids and steroid derivatives	Androstane steroids	13761.7	10246.4	11952.4	14897.8	14136.5	19326.6	880.476	12844.4	14724	4417.49	12532.7	13326.3	14729.4	18464.6	12737.4	8275.08	13710.9	15139.8	13742.6	13797.8	6602.28	11911.4	10199.3	1540.46	13383.7	10905.5	13124.7	12481.9	12722.5	4046.85	3701.39	16428.5	14562.8	7782.38	13324.7	9117.86	3081.35	11798.5	8726.79	14993.2
M283T30	[M+H-3H2O]+	5.beta.-pregnane-3.alpha.,17.alpha.,20.alpha.-triol	283.241	30.146		C14680	Lipids and lipid-like molecules	Steroids and steroid derivatives	Pregnane steroids	6677.14	6535.39	740.895	8391.88	7639.75	8858.36	6085.64	5486.73	6923.51	5936.33	8134.24	8837.94	7512.45	7365.53	5960.5	6601.63	7381.34	9607.11	7497.45	8643.07	6216.4	8074.96	5329.69	5279.94	6481.37	7033.13	5873.71	5554.51	6627.96	6745.71	8537.83	7907.54	9186.66	7037.92	6962.67	5370.44	7382.95	6135.03	5037.41	6501.34
M335T32_1	[M+H]+	5.beta.-pregnane-3.alpha.,17-diol-20-one	335.256	32.261		C14609	Lipids and lipid-like molecules	Steroids and steroid derivatives	Pregnane steroids	6874.81	7149.37	10039.7	9766.01	8555.23	10504.8	3944.48	5926.51	5077.03	3824.95	6404.63	8392.29	8641.36	6586.69	5427.91	6616.46	9304.96	9923.22	7642.41	9335.44	6877.53	5461.24	4525.64	5157.68	7160.99	5191.89	6566.99	8637.33	7660.52	6516.4	10100.8	7172.05	9999.69	9324.73	7666.4	6323.3	5764.98	7800.94	6822.52	6857.39
M338T51	[M+NH4]+	5-[(8as)-2,5,5,8a-tetramethyl-3-oxo-4a,6,7,8-tetrahydro-4h-naphthalen-1-yl]-3-methylpentanoic acid	338.267	51.078			Lipids and lipid-like molecules	Prenol lipids	Diterpenoids	20756.4	17263.5	12492.7	30147.9	18005.4	8444.28	7311.78	23422.5	18817	7015.87	20241	10200.4	21149.2	6323.4	23120.8	30918.6	21174.4	7762.49	16240.6	10939.2	12021.9	26126	11116.4	22101.9	41671.3	16533.3	24229.1	14763.4	11159	15868.3	20538.5	24078	32825.8	18010.1	11918.9	11494.6	21437.2	23263.7	13014.2	23851.6
M181T170	[M+H-H2O]+	5-acetylamino-6-amino-3-methyluracil	181.052	169.814	HMDB0004400	C16366	Organic nitrogen compounds	Organonitrogen compounds	N-arylamides	12544.1	10592.8	9932.08	10149.3	13053.7	12376.1	9801.35	9329.16	10717.2	6994.06	10450.1	10972.3	9013.57	10104	9945.94	10730.5	9606.44	10366.9	9831.3	14608.2	11120.9	13769.2	2479.05	10151.6	9988.61	10560	10323.6	10136.4	9978.35	9942.55	10036.5	9841.69	9289.28	10394.6	9643.15	2618.38	9668.15	10250.1	10874.6	9712.24
M215T181	[M+H-C3H8O2]+	5alpha-androstan-17beta-ol-3-one	215.178	181.308	HMDB0002961	C03917	Lipids and lipid-like molecules	Steroids and steroid derivatives	Androstane steroids	295.213	169.999	451.255	646.655	159.373	451.8	289.173	539.2	342.391	306.584	244.752	518.547	735.505	848.407	339.85	368.335	384.248	290.706	534.199	366.126	938.801	270.119	601.794	1181.85	302.363	185.164	1496.04	550.716	301.679	540.585	2249.92	443.585	560.526	347.685	645.541	325.018	827.295	820.646	428.542	476.894
M136T237	[M+H-H2O]+	5-aminosalicylic acid	136.022	237.127	HMDB0014389	C07138	Benzenoids	Benzene and substituted derivatives	Benzoic acids and derivatives	6560.78	10702.9	8690.17	9376.98	5130.57	9018.82	9562.57	8538.42	4951.29	7907.64	6640.66	7401.17	6704.22	6943.32	5145.45	8907.05	6603.43	9124.75	7381.19	7151.29	11224.1	8279.49	4282.19	7107.12	5622.08	5955.58	5512.29	6314.85	5386.85	5810.26	6015.52	8584.22	6947.14	6006.78	13283.7	5604.87	6548.46	6367.67	5504.74	7328.51
M160T391	[M+H]+	5-aminovaleric acid betaine	160.133	390.533			Lipids and lipid-like molecules	Fatty Acyls	Fatty acids and conjugates	72382.6	46600.3	121512	62967.9	173530	76926.5	40883.7	58721.1	68313	87630.6	202889	64954	119839	74798.6	46772.6	97428.1	86601.2	15551.5	22597.1	251251	94944.2	119860	147789	53279.7	24734.4	65166.2	143368	72288.7	59751.1	135373	131667	61707	161521	141296	194002	641388	49174.8	112665	53987.5	138273
M249T187	[M+H-C6H6INO2S]+	5-heptenoic acid, 7-[(1s,2s,3s,5r)-3-[[(4-iodophenyl)sulfonyl]amino]-6,6-dimethylbicyclo[3.1.1]hept-2-yl]-, (5z)-	249.183	186.744			Lipids and lipid-like molecules	Prenol lipids	Monoterpenoids	915.61	916.302	1689.15	1038.35	665.008	684.618	679.272	892.282	535.394	1256.41	861.281	522.298	1458.57	1230.4	860.538	390.61	457.317	884.488	272.028	316.896	502.535	315.852	413.995	647.309	511.347	263.44	597.377	847.286	833.52	1076.16	296.948	507.608	1342.43	1170.44	258.997	302.494	565.874	2218.71	1363.36	582.229
M110T27	[M+H]+	5-hydroxy-2-methylpyridine	110.059	27.092			Organoheterocyclic compounds	Pyridines and derivatives	Methylpyridines	3794.74	4211.34	2949.92	3045.76	5190.05	3992.88	4098.18	3385.05	3326.98	5071.49	4770.2	3727.55	6447.65	3315.14	4217.21	2283.28	2904.56	6291.78	3933.5	4550.93	4128.67	4981.52	3954.14	4482.48	5044.91	4419.15	4117.64	4484.03	3936.84	3708.92	4648.07	4397.34	5201.79	5249.61	3307.24	3409.42	4362.63	5356.39	4120.65	4317.98
M174T203	[M+H-NH3]+	5-methoxytryptamine	174.101	203.299	HMDB0004095	C05659	Organoheterocyclic compounds	Indoles and derivatives	Tryptamines and derivatives	22441.6	17357.2	12255.5	12781.5	9473.65	10406.1	15672.9	10536.1	13168.5	12744.2	12892.7	10062	16507.9	16318.4	13297.7	14998.3	11459.5	14378	20785.9	12982.4	19225.1	10828.7	13227.6	11449.9	11514.2	11979.9	13676	15867.2	14570.3	15218.5	12671.8	17903.3	12902.1	14434.6	17237.1	15256	12595.6	16104.8	13060.4	12796.7
M186T334	[M+H]+	5-oxo-1-propyl-2-pyrrolidineacetic acid	186.111	334.452			Organoheterocyclic compounds	Pyrrolidines	N-alkylpyrrolidines	7226.59	4278.8	11380.6	3709.35	9768.29	17737.4	10365.9	5357.02	4804.91	10079.1	4058.75	4793.4	3779.87	7098.24	3519.56	9083.76	10550.4	4201.96	4552.09	8888.4	24670.4	13599.2	5364.59	4440.63	6098.96	3152.43	4396.84	9296.28	4999.7	9581.32	9785.79	10309	12154.2	13005.1	10783	9454.07	8574.78	11843.3	5790.62	11818.2
M299T31	[M+H-H2O]+	5-pregnen-3.beta.-ol-20-one	299.235	31.131	HMDB0000253	C01953	Lipids and lipid-like molecules	Steroids and steroid derivatives	Pregnane steroids	5804.03	2547.33	1116.43	4225.8	3479.52	4733.37	4151.57	2357.16	3805.23	3030.64	3550.59	3144.95	4876.03	4959.42	2437.85	1934.16	5075.34	6081.58	2631.6	2901.72	4229.8	4425.14	2970.1	3543.91	1963.93	2045.14	1753.07	3767.26	3712.2	3692.18	1304.81	3748.02	7219.58	3569.37	4345.97	3372.48	3484.3	2410.62	3159.13	3821.08
M241T302	(M+H-2H2O)+	6-Phospho-D-gluconate	241.007	301.918	HMDB0001316	C00345	Organic oxygen compounds	Organooxygen compounds	Carbohydrates and carbohydrate conjugates	2803.73	2858.99	7275.36	6267.24	9469.39	11382	13062.8	6983.82	4345.64	10192.1	6269.65	7425.79	9081.88	7737.75	8983.44	5788.26	6473.79	8003.89	7659.56	18110.1	5209.05	6197.99	9843.25	7415.06	5672.82	7665.7	8130.22	8552.72	7979.73	7794.95	5958.79	8667.02	6974.16	7825.54	7881.43	10693.1	5855.93	7441.76	8394.98	7133.19
M240T221	[M+H]+	7,8-dihydrobiopterin	240.101	220.731	HMDB0000038	C02953	Organoheterocyclic compounds	Pteridines and derivatives	Pterins and derivatives	3346.76	2602.18	5210.63	3206.5	4547.47	7007.68	3800.9	3293.6	2364.53	4280.5	3919.68	4424.23	3924.02	3438.85	4733.58	4505.12	4795.79	2390.48	1619.48	7887.6	4177.15	4361.36	3332.33	3815.26	2488.54	1879.86	5719.87	4137	3366.8	5646.57	9963.24	2851.93	2267.72	5752.33	7551.75	13158.5	3012.29	7671.74	1517.4	3837.28
M401T248	[M+H-H2O]+	7.alpha.,27-dihydroxycholesterol	401.34	247.862		C06341	Lipids and lipid-like molecules	Steroids and steroid derivatives	Bile acids, alcohols and derivatives	666.164	582.589	598.157	561.43	532.114	545.163	452.496	478.922	443.166	442.068	543.911	481.542	508.458	599.136	490.199	461.076	522.121	507.116	388.631	442.582	520.331	555.398	530.665	514.028	471.23	543.037	426.537	447.309	528.79	441.062	527.648	405.048	552.185	438.617	414.667	628.938	561.376	482.251	523.281	506.629
M431T74	[M+H]+	7.alpha.-hydroxy-3-oxo-4-cholestenoic acid	431.313	73.627			Lipids and lipid-like molecules	Steroids and steroid derivatives	Bile acids, alcohols and derivatives	16103.6	11851.4	10227.2	4587.64	16379.6	14496.5	10798.9	13533.8	9261.73	12276.6	11377.1	9408.21	15830.9	18232.5	17590.6	7740.63	8878.23	9415.34	11713.4	13849.9	15919.7	5068.12	10968	12417.3	4615.93	4481.24	9936.46	21801.6	15893	13843.8	10131.1	5140.85	17672.3	8490.72	10236.2	12581.3	14475.5	7786.46	12402.5	13676.5
M269T32_1	[M+H-2H2O]+	7.alpha.-hydroxydehydroepiandrosterone	269.188	31.666	HMDB0004611	C18045	Lipids and lipid-like molecules	Steroids and steroid derivatives	Androstane steroids	19236.3	4436	31096.1	683.474	24217.4	33168.5	26801.5	23346.8	20117.7	1636.26	22231.7	28140.4	21794.8	25682.1	20515.4	25612.8	25692.5	40623.9	23260.4	633.34	22248.8	24355.4	17977.3	16493.6	22807.4	17953.5	21521.8	19206.1	22464.1	21915.5	24934.5	20888	29309.6	5933.73	22276.3	18711.7	26047.3	20570.5	15166.6	22334.5
M146T157_1	[M+H-CO]+	8-hydroxyquinoline-2-carbaldehyde	146.059	156.649			Organoheterocyclic compounds	Quinolines and derivatives	Hydroxyquinolines	22415.3	24210.1	10711	11777.1	11388.3	10585.9	15654.2	9960.55	10828.8	8348.67	10110.7	16012	17958.8	14409.8	9362.46	13001.1	8661.36	11110.8	11944.9	13906	11259.4	8476.29	11019.4	10592.7	10378.1	11719.9	10726.9	15221.3	11912	11169.3	8511.83	12186.5	13689.6	9840.87	11314.4	7481.87	11841.9	17034.7	12549.9	8608.64
M521T313	[M+Na]+	9-ketofluprostenol isopropyl ester	521.208	312.757			Lipids and lipid-like molecules	Fatty Acyls	Eicosanoids	740.203	756.011	908.124	749.972	723.775	877.227	773.392	779.807	736.108	704.715	692.989	823.313	888.187	711.586	870.039	738.611	533.16	697.715	649.234	693.363	791.315	708.478	780.066	810.675	704.647	887.972	994.181	836.696	862.483	864.258	745.358	669.434	808.181	766.764	751.782	851.908	709.498	811.961	623.199	797.141
M277T155	[M+H-H2O]+	9-oxo-10(e),12(e)-octadecadienoic acid	277.215	155.072			Lipids and lipid-like molecules	Fatty Acyls	Lineolic acids and derivatives	13904.5	9659.14	10361.2	6386.61	2173	7985.89	1158.39	13420.6	6313.31	9522.47	8236.6	10087.6	9827.72	12670.3	6805.05	6890.71	6184.92	14061.5	2631.72	10293.3	10645.6	10709.6	8341.02	8931.55	6922.59	1006.6	1655.96	9521.63	8646.23	11287	12193.8	5203.67	4723.69	11122.4	5724.9	7820.22	11046.4	4949.14	10549.2	6429.05
M633T272	[M+K]+	Aceroside viii	633.253	271.99			Phenylpropanoids and polyketides	Diarylheptanoids	Linear diarylheptanoids	5031.56	4234.49	2700.86	6078.62	2383.76	5421.24	7305.1	6050.24	651.43	7155.11	7827.58	5170.04	5386.08	5476.12	1486.86	6426.36	4601.78	6578.09	1843.45	5571.74	5730.09	8401.64	10445.9	1530.68	6972.74	2007.83	8310.34	7780.37	7337.05	2043.47	5659.01	6244.76	8252.89	8539.64	8817.43	8191.59	9046.76	6099.79	7364.46	3449.31
M347T305	[M+Na]+	Acetohexamide	347.093	304.976	HMDB0014558	C06806	Organic oxygen compounds	Organooxygen compounds	Carbonyl compounds	1763.42	1464.39	1551.16	1661.55	1287.28	1711.21	1714.67	1863.08	1832.03	1693.99	1713.71	1640.4	1588.68	1639.52	1836.53	1606.31	1868.68	1667.18	1615.22	1529.26	1778.09	1834.71	1679.27	1669.75	1621.47	1920.94	2044.33	2017.77	1604.21	1815.79	2050.15	1833.29	1122.61	1844.2	1840.66	1588.08	1792.68	1964.57	1599.71	2080.98
M315T36	[M+Na]+	Acetoxyvalerenic acid	315.133	36.244			Lipids and lipid-like molecules	Prenol lipids	Sesquiterpenoids	34912.4	44224.8	14526.1	27437.7	9108.17	36972.4	16520.1	27575.5	7097.93	17907.6	24159.9	35857.9	25102.4	14793.9	9522.44	13197.7	34075.1	35047.7	8066.15	34337.9	17181.4	22079.4	26451.3	9332.55	28780.6	7579.65	26397	32347.3	16833.3	12156.1	41216.8	22994.8	43756.9	29499.4	28046.2	39034.2	29426.5	32748.2	23583.1	13180.9
M269T210	(M+NH4)+	Acetyl Tyrosine Ethyl Ester	269.148	209.777						2501.9	1239.32	1699.45	1521.06	3263.23	1061.44	2045.2	2176.68	1997.85	2316.57	3306.17	2541.99	2834.59	700.703	1763.89	1206.19	2178.06	1665.57	2111.06	4239.66	1866.05	1065.9	2201.73	1822.41	4141.93	3297.61	6609.41	3666.03	1518.08	5704.46	2554.42	2882.12	1989.29	2340.7	6063.05	2556.4	2410.29	1509.88	775.621	1439.43
M204T307	[M+H]+	Acetylcarnitine	204.123	307.395		C02571	Lipids and lipid-like molecules	Fatty Acyls	Fatty acid esters	4.68401e+06	2.8531e+06	3.47351e+06	4.52983e+06	2.12528e+06	3.50599e+06	2.59647e+06	4.3508e+06	4.56506e+06	2.78366e+06	3.90762e+06	2.51813e+06	4.42279e+06	2.17488e+06	4.48505e+06	3.01302e+06	4.67674e+06	3.55895e+06	2.02583e+06	4.59929e+06	4.22603e+06	3.50595e+06	2.85216e+06	3.85263e+06	4.54762e+06	3.82054e+06	4.26622e+06	4.04729e+06	2.14642e+06	3.12719e+06	4.71138e+06	4.54151e+06	2.28305e+06	4.39388e+06	2.84125e+06	3.70665e+06	3.23973e+06	4.31058e+06	3.80821e+06	4.2877e+06
M146T382_2	[M]+	Acetylcholine	146.117	382.438	HMDB0000895	C01996	Organic nitrogen compounds	Organonitrogen compounds	Quaternary ammonium salts	181009	189491	194440	208165	202279	198075	182933	188719	150023	165791	228101	203454	181729	171287	137623	172781	163527	208907	109526	199078	186562	147454	170068	184207	163035	96122.6	185887	194177	122751	143419	136534	185580	92600.2	207131	167153	12948.2	132863	144740	191650	141836
M646T299	[M+H]+	Aconitine	646.316	298.836		C06091	Lipids and lipid-like molecules	Prenol lipids	Diterpenoids	325.942	239.314	263.389	304.743	191.314	182.319	207.704	217.427	236.591	249.951	196.03	274.398	325.598	260.667	192.075	216.941	216.44	221.394	215.421	516.923	266.369	214.913	250.429	242.383	167.874	159.599	125.541	199.819	181.109	152.429	197.406	197.711	237.624	214.446	180.643	147.617	266.691	225.597	227.585	220.593
M428T294	[M+H-C3H11FO3]+	Acrinathrin	428.059	293.505		C18408	Lipids and lipid-like molecules	Fatty Acyls	Fatty acid esters	271.744	384.384	318.215	156.388	278.134	338.454	222.646	182.541	284.111	220.409	313.549	300.592	152.902	328.159	217.399	227.315	352.267	347.891	353.742	219.905	281.992	147.79	170.159	308.583	212.555	351.543	270.745	242.063	265.634	344.111	251.787	267.71	283.414	247.02	293.64	292.905	327.74	236.786	383.425	258.396
M136T308_2	[M+H]+	Adenine	136.075	308.115	HMDB0000034	C00147	Organoheterocyclic compounds	Imidazopyrimidines	Purines and purine derivatives	1825	2794.71	5542.08	3227.82	7066.74	5953.28	4596.78	5204.65	5916.43	6437.07	5151.91	6215.63	5827.01	4655.27	5082.55	6240.35	4028.71	1073.1	5275.3	1833.62	5878.67	1487.93	5597.47	4376.32	5187.13	5163.2	1059.11	3160.64	5645.1	5196.22	3958.03	5910.51	5630.13	906.287	6396.15	762.608	1142.71	1822.95	4916.4	4822.9
M268T170	[M+H]+	Adenosine	268.103	169.583	HMDB0000050	C00212	"Nucleosides, nucleotides, and analogues"	Purine nucleosides		2900.94	1433.22	3408.75	1949.92	9897.38	3280.87	3429.01	822.875	2753.7	4543.29	3074.64	2697.13	1937	2153.62	3189.9	2730.98	2536.16	856.286	1026.1	2748.04	589.986	2262.94	2706.74	3299.29	3632.85	960.96	2008.85	2834.48	2349.09	3505.67	919.271	9280.28	1701.94	6166.78	2838.12	2561.59	2099.25	1224.37	4926	1186.35
M348T435	[M+H]+	Adenosine 5'-monophosphate	348.068	434.931	HMDB0000045	C00020	Nucleosides, nucleotides, and analogues	Purine nucleotides	Purine ribonucleotides	1169.54	1159.29	1114.95	1186.68	1174.78	1130.53	1202.59	1179.1	1236.53	1236.83	1276.54	1243.72	1297.92	1183.83	1259.92	1329.65	1306.64	1232.47	1295.96	1248.84	1276.38	1278.5	1333.17	1313.64	1230.8	1189.07	1210.44	1319.97	1243.41	1321.07	1242.62	1245.81	1205.27	1250.85	1207.52	1265.31	1317.06	1163.87	1221.96	1164.06
M290T405	[M+H]+	Adipoyl-l-carnitine	290.158	405.275			Lipids and lipid-like molecules	Fatty Acyls	Fatty acid esters	3715.23	2473.34	6286.15	10132.6	4476.29	8735.06	10036.6	8074.14	3486.05	8208.99	5432.02	7030.09	7393	4883.04	2243.18	4305.99	10170.5	6790	7487.49	6583.75	8237.41	2030.4	4464.47	5208.4	6562.06	2880.48	5569.87	6976.11	2156.62	5518.84	3224.83	5996.53	5961.85	7509.53	4945.54	8048.03	6904.86	8936.6	3301.76	4170.59
M131T283	[M+H]+	Agmatine	131.128	282.559	HMDB0001432	C00179	Organic nitrogen compounds	Organonitrogen compounds	Guanidines	5078.22	3239.65	4548.35	3695.67	5613.1	4137.61	3196.08	5370.46	4269.09	5254.47	5596.13	4931.2	5492.18	5770.25	5660.95	5322.59	4186.28	3429.26	6441.56	3027.37	5449.58	5122.81	4192.91	4492.44	5993.4	6236.87	5656.03	5973.24	6540.86	4442	5003.69	5349.76	6265.45	5443.83	5957.26	6212.61	5515.22	5051.45	5745.55	5052.37
M90T351	[M+H]+	Alanine	90.0542	351.148	HMDB0000161	C00041	Organic acids and derivatives	Carboxylic acids and derivatives	Amino acids, peptides, and analogues	4194.53	4127.99	4225.34	4926.03	3194.89	2907.67	5237.75	3948.19	3146.18	4830.89	5479.12	4315.95	2720.64	3163.99	1481.98	5638.63	5205.08	3038.44	2875.17	4078.43	5167.54	1748.92	3851.68	4939.25	4239.48	5806.59	3028.29	2711.67	4378.02	5798.24	3521.49	4454.48	6371.32	4016.63	4252.66	4109.76	4923.03	5758.72	4930.96	7239.45
M266T273	[M+H]+	Albendazole	266.083	272.93	HMDB0014659	C01779	Organoheterocyclic compounds	Benzimidazoles	2-benzimidazolylcarbamic acid esters	1490.28	5129.37	2151.21	4054.86	3465.64	2295.9	4373.57	2528.04	1282.8	1982.53	3132.53	873.389	2270.1	2214.86	3363.66	3959.38	3131.36	3399.42	2922.58	4684.36	2904.2	4982.01	1435.23	1091.93	1373.81	1027.08	2448.17	2516.53	655.7	1830.25	2762.72	3587.53	1810.7	3166.27	1491.27	1071.27	6231.45	1393.25	2085.66	6843.09
M513T161	[M+Na]+	Alisol a	513.352	161.023		C17459	Lipids and lipid-like molecules	Prenol lipids	Triterpenoids	9123.3	11883.5	9856.33	8590.11	7017.14	7071.24	7698.65	10702.4	9937.91	9239.98	10695.9	9946.55	11027.4	11251.8	11594.3	5889.97	11765.6	11682.8	3743.26	12765.1	6604.78	5514.18	12914	10923.8	6372.74	3783.98	5709.47	10503.1	9476.58	8467.01	11545.4	6699.45	8392.41	11788.9	5530.96	16018.2	6989.02	10167.6	11049.8	7095.14
M515T156	[M+H]+	Alisol b acetate	515.368	156.482			Lipids and lipid-like molecules	Prenol lipids	Triterpenoids	12487.2	10832.3	11608.7	8687.52	9538.15	14433.2	7907.63	21120.7	17892.2	18152.1	9502.84	16200.9	10687.9	10453.3	13726.7	7597.69	11450.8	12624.7	5624.65	27650.8	7674.96	7067.86	22690.8	17050	7007.76	4508.92	8193.74	10955.7	9354.53	10811.9	12267.2	5505.35	9420.35	10489.2	8250.21	15551.4	8637.19	9062.56	10840.9	7101.79
M289T180	[M+H]+	All-trans-13,14-dihydroretinol	289.251	179.636	HMDB0011618	C15492	Lipids and lipid-like molecules	Prenol lipids	Retinoids	931.428	866.721	1817.8	2696.84	818.955	2659.27	900.104	2948.47	818.478	999.049	992.738	1681.42	1853.15	2556.8	1005.17	2083.84	1301.7	1365.59	1473.73	652.129	3856.4	1455.3	879.777	4560.72	732.375	709.419	5414.78	1767.66	1035.34	2768.97	7164.52	2027.95	2069.21	1166.57	1795.08	1276.78	2781.66	2460.43	1818.53	1409.01
M189T299	M+	alpha-Guanidinoglutaric Acid	189.073	298.783						4102.3	3921.86	4137.26	4049.63	3904.26	3964.41	4227.86	3709.88	3902.33	3508.16	3814.49	3626.74	3986.28	3760.95	3760.22	3495.05	3622.11	3871.79	3561.84	4048.81	3961.72	3716.51	4122.88	3622.4	3782.73	3522.14	4125.79	4018.52	3974.66	3912.46	4090.11	3942.43	3949.88	3962.01	4075.82	4178.6	4120.36	3832.78	3893.27	3954.35
M265T349	(M+H)+	Alpha-N-Phenylacetyl-L-glutamine	265.115	349.283	HMDB0006344	C04148				8616.7	10299.8	9438.05	9249.6	9975.89	8110.47	9148.14	8913.75	9521.13	13266.8	8049	8676.64	9851.85	11213.3	10464.9	15525.7	6179.61	8646.82	10178.8	8408.56	8992.98	10597	11954.8	7603.19	8498.21	11172.5	7964.74	9715.79	8146.33	10129.4	18981.9	10164	10725.4	15079	9330.41	10201.4	10117.2	9918.73	10166.1	7961.5
M528T302	[M+Na]+	Amprenavir	528.195	301.99	HMDB0014839	C08086	Benzenoids	Benzene and substituted derivatives	Benzenesulfonamides	1897.9	2053.73	1812.92	1523.59	1653.85	1518.73	1742.4	1794.16	1444.6	1904.76	1812.52	1716.82	1517.63	1654.73	1784.44	2016.21	1735.9	1719.36	1509.42	1668.85	1840.21	1812.27	1738.37	1770	1533.21	1717.39	1750.75	1987.82	1635.06	1755.05	1659.87	1851.46	2002.31	1906.45	1723.98	1859.94	1575.5	2046.55	1973.51	1616.52
M257T188	[M+H-2H2O]+	Androstane-3,17-diol, (3.beta.,5.alpha.,17.beta.)-	257.225	187.844	HMDB0000493	C12525	Lipids and lipid-like molecules	Steroids and steroid derivatives	Androstane steroids	1221.97	781.444	1424.9	300.043	335.374	481.029	1195.91	1347.42	2525.1	1192.66	318.214	1162.24	918.363	460.706	861.807	618.643	681.438	580.924	777.692	822.079	1883.08	771.214	2983.79	851.78	1413.48	665.28	1926.71	1491.56	527.607	413.296	218.608	502.384	1169.55	1133.38	1617.73	674.739	1406.19	1178.6	609.093	520.16
M241T307	[M+H]+	Anserine	241.154	307.474	HMDB0000194	C01262	Organic acids and derivatives	Peptidomimetics	Hybrid peptides	25913.6	30750.3	34737	31415.5	25714.4	33052	32340.4	32722.3	30300.7	32838.3	36524	32800.2	30534.5	30626.1	33429.8	31346.1	31084.4	35132.7	26755.1	31252.4	35491.8	25671.3	33322.8	24629	27089.8	17061.4	31405.6	37785.6	17739.3	22249.7	27912.6	31034.5	21398.4	31480.8	25015.4	31982.2	31543.6	32139.7	30200.2	23690.5
M785T41	[M+H]+	Arachidonoylthiophosphorylcholine	784.583	41.4			Organic nitrogen compounds	Organonitrogen compounds	Quaternary ammonium salts	8.10929e+06	7.54896e+06	8.81074e+06	9.04225e+06	7.56526e+06	7.9675e+06	9.49258e+06	7.71923e+06	7.8857e+06	7.64445e+06	8.52854e+06	7.80415e+06	8.50424e+06	8.16699e+06	8.90436e+06	1.00071e+07	1.01278e+07	8.22064e+06	7.73248e+06	8.85915e+06	7.70572e+06	1.07133e+07	7.94972e+06	7.23727e+06	8.88447e+06	7.97502e+06	1.2704e+07	8.89976e+06	8.54833e+06	7.72865e+06	8.68359e+06	9.35159e+06	8.1795e+06	9.84978e+06	8.07496e+06	7.67451e+06	7.64269e+06	8.16809e+06	8.06954e+06	9.06921e+06
M356T38	[M+H]+	Arachidoyl ethanolamide	356.35	38.449			Organic nitrogen compounds	Organonitrogen compounds	Amines	24863.3	10510.3	26534.8	12118.1	50148.8	40338.7	14092.9	12381.5	25352.9	27750.1	31946.4	39194	12039.7	11761.8	10766.3	12255.9	27375.2	12082	26598.7	18311.6	20538.1	40978.6	24993.3	7285.14	27202.2	21593.4	24472.5	9212.49	19268.4	8536.34	12468.6	26980.3	30419.7	30602.1	29991.8	25228.7	11307.2	8256.79	27164.7	33574.8
M246T426	[M+H]+	Arg-Ala	246.155	426.092			Organic acids and derivatives	Carboxylic acids and derivatives	Amino acids, peptides, and analogues	2756.83	3152.89	2971.89	2817.32	3181.51	3046.74	2909.71	3208.4	2918.45	2836.61	2912.56	3224.84	3227.67	3420.56	2693.35	2795.94	3569.95	3416.62	3077.46	3178.11	3221.17	3281.24	3257.33	2739.6	3192.1	2897.31	2879.74	2572.15	2806.21	2778.78	2597.78	3223.07	2664.77	2670.65	2922.47	3130.53	4143.07	2776.14	2877.72	3113.29
M487T134	[M+H]+	Arg-Arg-Arg	487.337	134.5			Organic acids and derivatives	Carboxylic acids and derivatives	Amino acids, peptides, and analogues	1767.3	1944.35	1008.8	529.595	2241.66	2813.82	1634.7	3736.54	3005.33	2935.03	1574.09	2303.28	2582.25	1706.9	2996.95	671.571	1693.16	1925.49	790.603	4981.15	586.24	1434.21	2414.65	2520.23	1749.33	410.081	668.793	1208.74	1729.26	1619.68	1590.02	374.327	2879.15	1007.82	540.924	1984.35	2045.47	1386.99	2103.94	776.337
M459T159	[M+H]+	Arg-Arg-Lys	459.306	159.109			Organic acids and derivatives	Carboxylic acids and derivatives	Amino acids, peptides, and analogues	4965.28	4262.56	3005.05	3396.4	4378.79	5415.98	3239.93	4856.09	2171.15	3072.05	2741.27	5110.23	3511.57	4091.74	3702.38	2811.82	3495.28	3570.93	1679.71	6066.84	350.664	2652.15	6202	4451.77	2196.9	1649.96	2279.67	3151.01	2627.62	3406.99	3270.16	2105.61	3573.15	3181.33	2516.68	4853.51	3210.92	3763.21	3276.71	1511.09
M303T487	[M+H]+	Arg-Gln	303.165	487.311			Organic acids and derivatives	Carboxylic acids and derivatives	Amino acids, peptides, and analogues	5919.14	5600.77	1324.76	4412.04	5705.15	5714.4	4958.55	682.058	5146.37	4167.45	607.155	944.81	4631.01	4737.06	6384.69	4697.85	1219.8	4017.13	5088.94	6220.3	3889.9	295.314	1267.8	4353.51	998.004	1266.6	4051.88	470.635	4755.63	1435.88	4113.2	5115.45	3287.93	4292.7	3087	3393.81	6686.05	5896.22	3145.01	4187.63
M175T458	[M+H]+	Arginine	175.118	457.521	HMDB0000517	C00062	Organic acids and derivatives	Carboxylic acids and derivatives	Amino acids, peptides, and analogues	3597.31	63790.2	19494.7	68512	49527.3	66368.4	33991.6	44708.1	62743.6	54142.4	10688.1	5673.56	21035.8	32191.7	60015.7	77083.1	82274.8	65385.5	72314.9	85076.2	65307.2	25318.5	26334	71660.4	43057.3	62264.8	50803.5	82863.8	44911.7	68000.4	62442.5	37275.4	41982.3	69501.5	42396.2	108498	49353.1	108497	27119.4	52552.1
M305T367_2	[M+Na]+	Artemisinin	305.156	367.084		C09538	Lipids and lipid-like molecules	Prenol lipids	Terpene lactones	2244.55	2345.84	2011.06	971.984	2809.45	2566.71	2615.03	2512.25	2265.6	5810.95	1466.31	2327.38	1980.66	2078.6	1408.34	2237.07	1587.14	1620.3	1566.32	1931.86	1648.08	2419.16	2444.81	2456.8	2324.29	1967.27	2263.63	2119.76	3118.18	2217.19	1933.64	2182.68	2050.24	1428.85	2325.54	2172.51	2737.17	2683.12	2565.92	2405.58
M231T322	[M+H]+	Asp-Pro	231.098	321.989	HMDB0002335		Organic acids and derivatives	Carboxylic acids and derivatives	Amino acids, peptides, and analogues	6254.54	5591.87	6779.05	6344.73	5639.92	6025.38	5569.15	5485.38	6234.23	6891.48	5758.36	4618.35	6627.67	5793.04	6234.55	6108.04	6049.36	5216.78	6013.84	1072.77	6597.16	5787.09	5854.6	6455.25	5786.42	5541.17	6045.41	5351.22	5860.95	5652	6284.92	5693.95	5402.88	6121.1	4799.98	6093.32	6134.15	6470.68	6042.59	7139.31
M344T92	[M+NH4]+	Avocadyne acetate	344.26	92.298	HMDB0031048		Lipids and lipid-like molecules	Fatty Acyls	Fatty alcohols	38566.6	58442.6	44964.4	65814.8	68345.5	46568	72850.4	55871.3	68527.6	33633.7	52561.9	54106.2	52598.5	51542.4	49253.1	59294.2	57766.8	47680.5	52449.1	61859.7	54067.3	34062.9	38548.9	40535.4	44583.9	51934.8	46030.8	58691.2	52709.9	49640.5	34581.9	39553.9	53986.9	28470.2	43943.3	35066.6	46103.1	54313.6	58869.9	46126.9
M153T34_1	[M+H-2H2O]+	Azelaic acid	153.09	33.829	HMDB0000784	C08261	Lipids and lipid-like molecules	Fatty Acyls	Fatty acids and conjugates	4343.64	3791.63	5974.02	3677.74	2636.36	5700.99	4368.73	3830.42	4887.5	2289.81	4002.88	4072.93	2858.23	4340.06	4585.55	4040.9	3091.79	4104.99	3887.48	4397.79	3559.87	4985.2	2868.93	3944.36	4019.51	2904.33	2887.16	3432.06	3640.85	3347.65	5403.57	3107.92	4876.12	3932.88	2812.62	2492.47	2628.72	3438.78	2785.37	4300.52
M587T281	[M+H]+	Baccatin iii	587.24	280.906		C11900	Lipids and lipid-like molecules	Prenol lipids	Diterpenoids	363.667	56.1926	40.396	59.6868	48.2007	41.7711	46.1062	66.6708	62.553	24.5321	172.604	65.3885	22.5037	89.73	188.606	301.143	73.0862	99.3533	75.4915	193.471	173.328	339.368	18.3654	186.408	14.521	84.6891	93.8455	286.777	46.7481	79.313	120.776	47.1983	173.502	90.6936	265.85	190.577	232.073	59.303	165.584	117.079
M536T31	M+	Bata-Carotene	536.433	31.387						8274.63	6350.07	9063.29	13861.8	8711.18	11891.5	8245.69	5701.01	7457.19	13121.8	18397.1	8887.13	6146.02	8599.63	5803.7	5714.08	8684.18	8359.97	11225	8822.03	7050.56	5594.45	4573.46	10657.7	7556.36	8353.78	7925.48	7354.03	8713.79	5787.56	17792.3	4893.53	5789.44	7856.42	6514.66	5162.85	7799.78	13232.2	9128.7	8815.82
M304T128	[M]+	Benzalkonium chloride (c12)	304.299	128.353		C06523	Benzenoids	Benzene and substituted derivatives	Phenylmethylamines	47663.3	54398	41958.8	81640.3	55184.7	59886.9	72998.9	72600.2	62457.6	57523.6	76644.8	68414.7	51986.8	65191.9	61669.7	49777.9	67094.3	58977.7	60015.4	69716.4	66024.4	46605.7	401.491	62194.4	73721.8	60298.3	50857.1	52384.1	49562.4	62771.1	63070.6	48048.7	63100.2	45395.8	63897.2	435.923	70150	51888.3	60207.5	73335.7
M450T199	[M+H]+	Benzamide, 4-[(r)-[(2s,5r)-2,5-dimethyl-4-(2-propen-1-yl)-1-piperazinyl](3-methoxyphenyl)methyl]-n,n-diethyl-	450.296	198.536			Benzenoids	Benzene and substituted derivatives	Diphenylmethanes	3132.79	2662.63	963.511	1918.88	1145.58	1456.97	2062.8	893.242	894.78	1272.96	2671.64	1403.42	925.037	2378.39	1627.79	2572.97	2906.06	1436.44	2484.16	2249.58	3867.83	2728.91	1830.84	1248.89	2635.22	2800.5	2464.17	2323.3	2793.92	2613.87	2355.2	2646.96	2737.27	2181.13	2379.8	3073.41	2690.68	2677.18	2407.54	2565.39
M254T309	[M+H]+	Benzeneethanamine, 3,5-dimethoxy-.alpha.-methyl-4-propoxy-	254.16	308.827			Benzenoids	Benzene and substituted derivatives	Phenethylamines	810.176	843.321	946.126	1028.32	839.412	701.915	858.408	899.081	919.29	859.264	918.62	1036.63	1077.94	986.111	967.256	1028.46	821.627	911.657	887.748	751.415	808.482	853.187	872.251	794.798	812.582	851.207	791.903	1081.74	930.038	848.204	816.51	991.494	1014.87	713.759	857.636	826.141	1054.15	1045.89	518.005	1027.79
M159T281	[M+H-C10H13O2S]+	Benzenesulfonamide, 4-(1,1-dimethylethyl)-n-[4-(1h-imidazol-1-yl)phenyl]-	159.064	280.899			Organoheterocyclic compounds	Azoles	Imidazoles	11986.2	11509.6	11964.6	11622.6	11373.9	8617.76	12972.7	5550.44	21733.4	13770.9	10194.6	12464.4	10535	5533.02	5843.14	11241.5	6540.02	9469.52	7654.18	15209.4	11329.5	9975.29	12876.5	8928.46	12396.4	8060.1	20133.3	11618.3	6165.92	10050.9	7741.79	10727	10286.1	16437.5	13044.5	6336.97	7433.06	16213.1	11195.1	12353.9
M510T213	[M+H]+	Benzenesulfonamide, n-(1,1-dimethylethyl)-3-[[5-methyl-2-[[4-(4-methyl-1-piperazinyl)phenyl]amino]-4-pyrimidinyl]amino]-	510.256	212.502			Organoheterocyclic compounds	Diazinanes	Piperazines	1276.75	1918.57	1544.02	1927.46	1423.9	1931.4	1011.54	2295.13	2104.7	2001.95	2171.4	2300.57	1121.23	2330.14	1244.09	1951.51	1996.16	1686.69	1367.65	1235.26	1686.42	2691.33	1165.21	2710.69	1992.29	1068.92	1233.74	1361.17	1838.26	2040.07	567.757	1098.58	906.959	1762.71	1337.88	2256.9	1025.51	1414.34	928.426	1495.54
M91T34	[M+H-H2O]+	Benzyl alcohol	91.0531	34.109	HMDB0003119	C00556	Benzenoids	Benzene and substituted derivatives	Benzyl alcohols	9648.31	7274.89	7229.51	8823	7133.23	6854.41	9363.59	6855.12	6690.8	7213.32	8720.38	7421.24	10196.6	8568.77	6947.26	8502.78	8266	8539.03	7494.27	8677.8	7456.87	7060.85	6092.31	6655.56	8837.34	7212.86	9310.63	8920.42	8366.91	6843.87	7862.47	8860.32	8182.46	7031.54	7210.54	6886.64	8388.39	8111.88	7792.95	7225.02
M405T120	[2M+H]+	Bergaptol	405.051	120.058	HMDB0013679	C00758	Phenylpropanoids and polyketides	Coumarins and derivatives	Furanocoumarins	17629.9	22202	20670.7	23065.7	18031.1	19658.9	20881.9	19908.2	17151.6	892.224	18837	17985.7	17599.7	23197.9	20386.9	22659	21806.8	22226.9	14616.6	15410.5	28986.3	17400.9	979.578	24344.6	23009.2	27855.4	21534.1	24652.6	22323	25288	14916.8	24939.6	17004.9	17812.7	17035.1	238.601	13959.5	21140.5	24284	17384.6
M118T274_2	[M+H]+	Betaine	118.086	273.949	HMDB0000043	C00719	Organic acids and derivatives	Carboxylic acids and derivatives	Amino acids, peptides, and analogues	8.62485e+06	8.95789e+06	8.92259e+06	8.16785e+06	7.33024e+06	1.07446e+07	9.72176e+06	8.12469e+06	8.09831e+06	8.24507e+06	8.43101e+06	9.79091e+06	1.07252e+07	7.43559e+06	8.03902e+06	6.03624e+06	9.71854e+06	1.64878e+07	8.93847e+06	1.01538e+07	8.22445e+06	6.60515e+06	9.98746e+06	7.70818e+06	9.4681e+06	7.55137e+06	8.2744e+06	9.5408e+06	9.74808e+06	8.12118e+06	9.45062e+06	7.59297e+06	7.19453e+06	5.8902e+06	8.7894e+06	6.85091e+06	6.78751e+06	9.71077e+06	6.97085e+06	8.41798e+06
M102T283	(M+H)+	Betaine aldehyde	102.09	282.858	HMDB0001252	C00576	Organic nitrogen compounds	Organonitrogen compounds	Quaternary ammonium salts	3019.44	3853.08	5546.29	4022.3	3067.79	4276.34	2303.59	5511.58	3283.72	2360.96	5500.89	5074.29	1804.57	2971.62	6198.74	5928.53	3008.99	4562.96	2466.72	5219.52	4433.69	2617.02	5589.04	4807.24	2425.12	2306.81	2610.05	4676.87	5907.19	5174.57	6369.13	2948.7	3886.61	4834.62	5092.93	3641.65	2596.29	5384.84	5412.38	3430.24
M318T24	(M+H-H2O)+	beta-Nicotinamide D-ribonucleotide	318.062	24.1765	HMDB0000229	C00455	"Nucleosides, nucleotides, and analogues"	Pyridine nucleotides	Nicotinamide nucleotides	6025.13	5434.71	6078.91	4323.07	1741.34	7778.04	2489.69	10790.1	1758.41	4597.71	14914.9	4490.05	4095.12	5032.89	4039.05	8353.17	6208.9	1745.8	3786.47	1046.16	5060.35	12308.3	4803.54	10275	2526.1	7479.56	18683	12603.1	20626.2	4931.7	16313	8599.16	5458.95	4493.45	11283.6	5657.37	5198.24	5706.25	4233.94	7748.37
M310T203	[M+NH4]+	Beta-octylglucoside	310.201	202.608			Lipids and lipid-like molecules	Fatty Acyls	Fatty acyl glycosides	280002	328613	223667	241538	278478	274640	46136.2	90115	124184	265625	75407.3	230370	218978	349412	110147	109420	303060	335769	86062	287511	210631	364053	334209	279313	98349.3	61921.6	308473	181953	151423	299367	319557	204807	271674	251684	348844	325204	263325	230329	222978	357040
M160T294	[M+H]+	Betonicine	160.095	294.163	HMDB0029412	C08269	Organic acids and derivatives	Carboxylic acids and derivatives	Amino acids, peptides, and analogues	6420.75	7235.89	5715.5	11703.9	10843.4	24049.5	4000.78	13020.3	5632.73	18449.4	5448.39	5089.58	9272.19	5808.83	4165.47	25048	5382.51	2635.25	3335.91	5712.56	10230.5	8759.58	6481.28	3152.99	3322.31	3783.53	8820.65	27615	4526.58	3579.14	10661.2	8054.4	14260.7	26618.1	4976.03	8566.76	3479.65	7543.1	6757.28	5643.52
M439T203	[M+H-H2O]+	Betulinic acid	439.362	202.585	HMDB0030094	C08619	Lipids and lipid-like molecules	Prenol lipids	Triterpenoids	943.403	1425.93	649.219	1331.18	867.357	864.962	1172.25	1598.6	1865.41	846.593	432.586	509.87	753.784	1410.68	688.432	1010.66	783.706	1496.98	855.098	1152.79	603.248	502.94	679.49	986.254	1031.29	1351.71	542.785	757.686	1399.47	937.253	1042.93	690.599	775.057	849.97	857.8	795.244	1047.24	886.021	890.291	695.961
M583T241	[M+H]+	Biliverdin	583.252	240.653	HMDB0001008	C00500	Organoheterocyclic compounds	Tetrapyrroles and derivatives	Bilirubins	15870.3	16510.6	23740	22015.9	4059.02	21363.2	9169.36	17788.4	8284.38	15337.9	6635.71	18539.8	7344.62	10584.7	9071.81	7929.66	41163.2	16809.5	6150.8	32953.8	8991.91	5972.05	14522.2	6779.85	6344.22	13409.5	23695.4	16282.8	4823.74	4199.97	18976.6	3701.61	22816.7	14442.4	10325.5	19127.9	11919.2	16543.3	4099.31	6932.01
M503T156	[M+Na]+	Bis(2,2,6,6-tetramethyl-4-piperidyl) sebacate	503.407	155.75			Lipids and lipid-like molecules	Fatty Acyls	Fatty acid esters	49113.8	33636.4	52250	16640.6	28677.5	22964.9	15845.6	21113	42317	17888.6	25662	23576.9	36751.3	21303.8	5465.85	13339.1	20431.3	25384	18009.2	100170	16216.5	15188.6	38041.6	45508.8	22738	20232.7	24267.6	16717.7	33591	29332.3	24308.7	17800.2	28624.7	21970.2	22616.9	32836.3	3541.24	5606.82	19256	23031.6
M363T267	[M+Na]+	Bisphenol a diglycidyl ether	363.161	266.727	HMDB0032737	C14348	Benzenoids	Benzene and substituted derivatives	Diphenylmethanes	1568.98	3290.63	1877.45	2074.3	1115.29	3152.94	2324.46	2985.92	1851.08	1956.36	2180.79	1950.06	3080.4	1444.33	3400.2	2943.47	2091.59	1643.99	2005.39	2335.64	4482.36	1983.79	1197.79	3600.27	1330.88	1489.18	1321.16	1241.69	1319.85	1985.56	1819.78	1637.99	1423.57	1615.77	1831.5	1494.48	1600.26	1942.65	1469.29	1862.54
M454T238	[M+H-2H2O]+	Borrelidin	454.29	237.674		C15687				1354.01	857.84	969.332	492.573	633.869	819.994	1198.75	492.865	621.271	644.519	702.823	981.766	707.315	724.622	594.822	481.913	2341.7	536.798	922.262	669.446	840.5	947	1662.5	907.851	689.233	1115.09	681.481	1152.89	821.724	651.056	674.954	984.081	1426.24	784.091	1091.33	521.169	643.075	1413.94	1508.84	576.598
M654T444	[M+H]+	Bromocriptine	654.244	444.101		C06856	Alkaloids and derivatives	Ergoline and derivatives	Lysergic acids and derivatives	292.462	255.079	342.912	249.873	471.798	187.731	256.723	361.716	300.254	282.328	233.813	341.818	335.053	382.685	279.512	241.956	289.667	127.463	318.938	167.63	260.32	294.377	270.243	295.923	308.433	384.969	306.576	293.28	360.116	261.253	292.74	217.774	278.266	287.08	255.75	300.368	295.129	303.726	245.372	297.668
M288T65	[M+H]+	C17-sphinganine	288.288	64.528			Organic nitrogen compounds	Organonitrogen compounds	Amines	94549.3	185232	88219.6	129811	122557	168151	108147	141362	127592	95718.4	144001	141320	85426.9	89924.7	112340	97961.2	112681	102072	191223	262631	251947	139373	80855.6	115845	87449.9	134833	112075	108197	123374	129925	106484	101912	114372	106381	104999	94297.2	110549	88756.9	95483.6	201905
M362T44	[M+H-2H2O]+	C-6 ceramide	362.324	44.44			Lipids and lipid-like molecules	Sphingolipids	Ceramides	6741.48	2239.56	1519.4	5447.53	5981.47	3166.49	4129.02	1793.16	4770	4664.16	5271.09	4602.74	4472.87	6529.08	2940.62	2727.11	1876.15	6961.27	2237.04	4262.37	3232.78	5481.24	1687.86	3336.02	5080.9	1459.78	3986.09	2851.49	1623.02	1730.47	2811.45	1451.67	7303.92	1508.52	2596.44	3145.05	2538.69	5551.01	10566	4946.14
M195T44	[M+H]+	Caffeine	195.086	43.875	HMDB0001847	C07481	Organoheterocyclic compounds	Imidazopyrimidines	Purines and purine derivatives	23367.3	17868.6	25405.9	17505.5	4629.45	98501.7	8092.16	25489.1	58942.4	34777.5	27405.4	18254.1	24614.8	24460.2	26510.8	7138.51	1616.67	8402.42	19701.5	162691	21005.5	13319	3836.59	35403.4	373.031	16801.7	94779.5	11095.8	22946.5	82101.8	22942.5	21877.7	22786.6	23662.3	29830.9	34983.2	14817.1	12527.3	57886.1	37665.7
M488T212	[M+H-2H2O]+	Calcimycin	488.273	212.477		C11309				2965.24	1243.19	3510.93	804.658	2622.08	13247.2	1677.34	803.932	941.128	1429.63	1405.08	1243.91	3472.23	4207.51	3079.77	1770.11	3411.94	4040.11	2343.78	1706.81	7250.5	818.494	1074.64	1580.87	4171.03	1652.78	1188.33	3776.6	7785.06	731.227	1038.73	1709.46	1429.73	4696.85	881	617.455	1507.39	3207.99	1304.37	1489.3
M565T32	[M+H]+	Canthaxanthin	565.401	32.42	HMDB0003154	C08583	Lipids and lipid-like molecules	Prenol lipids	Tetraterpenoids	30874.9	59452.6	33550.6	52000.8	26880.5	43440.2	50519.2	29122.1	23959.2	47044.5	119201	30031.5	26226.7	42157.4	56692.7	40150.8	50192	25770.8	34997.3	39966.5	36931.7	57631.8	18622.2	38545.9	36764.5	58339.8	35908.7	36312.7	28335.6	45070.9	52486.4	54215.6	23103.9	38243.6	59284.5	27536.1	54873.6	48860.8	32387.1	40021.4
M334T51	[M+H]+	Carbetapentane	334.235	51.196						1795.29	1384.05	602.794	2257.8	2155.62	1499.93	456.581	3066.08	1775.63	1841.39	2584.24	1784.11	2390.68	1935.11	2510.53	1495.93	3328.65	1220.22	2867.28	782.357	2579.18	1883.45	1338.34	2935.75	1539.03	1422.4	2454.21	1206.04	1366.34	2249.79	869.255	1105.87	4612.66	2238.7	2409.09	1009.65	1872.75	2124.76	267.31	2300.15
M551T33	[M+H]+	Celaxanthin	551.423	32.636			Lipids and lipid-like molecules	Prenol lipids	Tetraterpenoids	230474	229519	362588	586068	225763	214136	243714	207461	210824	310240	534833	238380	149677	348144	271646	307327	263961	189579	287879	177482	311662	301542	163504	253975	337554	528046	250703	194753	311767	442070	418309	394392	174826	349882	548287	170731	358656	288047	192180	208764
M365T405	[M+Na]+	Cellobiose	365.103	405.398	HMDB0000055	C06422	Organic oxygen compounds	Organooxygen compounds	Carbohydrates and carbohydrate conjugates	1561.57	3336.11	4106.75	3600.97	4268.58	2594.67	6094.03	2561.36	3436.3	2694.66	4251.4	3405.17	3675.76	1646.76	1991.91	3212.66	2058.49	5809.48	3022.84	3294.12	3469.65	4233.9	1937.8	2152.21	3042.38	1852.64	2333.98	2184.09	3684.96	4111.17	3492.39	3737.76	2592.73	3490.98	2793.72	4179.55	2990.19	4087	6581.99	2064.16
M610T139	[M+K]+	Cer 18:1-d7 (d18:1-d7/18:1)	609.52	139.082			Organic oxygen compounds	Organooxygen compounds	Alcohols and polyols	1505.44	5368.93	3575.9	2190.57	1457.03	590.32	2367.68	851.422	662.044	781.905	2199.99	344.629	1444.53	1769.02	1320.63	1990.9	2854.97	846.949	1890.82	1220.93	1800.08	1567.72	2616.14	1577.85	2081.73	1070.05	2249.84	1765.91	625.04	1238.59	1434.79	1148.38	2165.17	723.582	514.897	3578.73	5278.4	2932.11	1398.1	2854.23
M298T36_3	[M+NH4]+	Chaulmoogric acid	298.273	36.1035		C08282	Lipids and lipid-like molecules	Fatty Acyls	Fatty acids and conjugates	30448.5	20303	28763.5	30279.3	25451.8	25924.1	16014.8	19716.5	25809.6	24303.9	17458.4	27356.3	28336.3	22049.8	24452	18580.1	33429.5	26575.9	26763.7	31417.5	18106.6	30279.8	16202.4	15626.6	19340.2	15781.4	15759.9	22243.3	21789.1	19457.4	33468	35921.2	35713.1	23233.4	18666.6	19336.9	19766.5	16837.4	19230.1	21423.4
M393T34	[M+H]+	Chenodeoxycholate	393.285	34.046	HMDB0000518	C02528	Lipids and lipid-like molecules	Steroids and steroid derivatives	Bile acids, alcohols and derivatives	508663	598030	721208	639794	555126	752770	713501	515635	501676	542542	525569	491861	473992	505344	502526	605281	465931	607866	489221	1.03817e+06	476444	507825	522545	479846	502660	505667	485333	500083	500403	453536	466140	537029	532960	499353	606232	487326	439657	528969	549317	753415
M497T294	[M+Na]+	Chicoric acid	497.075	294.13			Organic acids and derivatives	Carboxylic acids and derivatives	Tetracarboxylic acids and derivatives	353.724	254.722	276.932	263.498	237.88	554.896	362.07	323.427	361.653	381.948	434.983	320.686	493.076	345.65	482.916	236.915	319.785	408.355	196.23	171.369	255.079	390.068	450.803	356.65	449.52	337.452	292.86	172.771	213.091	316.206	376.975	428.651	432.38	327.902	375.78	224.115	443.095	483.19	545.438	386.541
M447T312	[M+Na+2i]+	Chloramphenicol succinate	447.028	311.892		C11727	Benzenoids	Benzene and substituted derivatives	Nitrobenzenes	1332.35	2405.51	1501.31	1083	713.405	1065.79	1306.02	524.098	922.738	984.477	1238.93	1206.8	943.033	1093.35	2909.05	1015.33	1172.69	767.869	893.473	973.626	1506.34	1694.4	999.577	1232.43	1298.26	1256.52	1329.02	1494.59	1019.16	1289.13	1303.37	1360.05	1122.04	1295.74	1057.06	1210.2	1231.23	1189.48	1016.75	1374.79
M490T34_1	[M+H-NH3+2i]+	Chlorhexidine	490.168	34.0645	HMDB0015016	C06902	Benzenoids	Benzene and substituted derivatives	Halobenzenes	24558.9	24131.8	24556.6	14397.2	12079.5	14553.4	17651.6	18466.1	11571	12135.2	25611.9	11216.3	9083.23	23648.1	15082.5	18081	16461.3	18917.3	33780.1	15831.5	24133.6	16382.4	16991.2	20177.4	17858.6	78583	11130.6	6989.9	13804.1	26333.7	20381.9	16155	22156	21772.7	23323.1	9875.85	16433.7	23614.4	9837.65	41172.5
M369T33_2	[M+H-H2O]+	Cholesterol	369.351	32.703	HMDB0000067	C00187	Lipids and lipid-like molecules	Steroids and steroid derivatives	Cholestane steroids	188198	227638	105290	145541	341042	118918	146109	253563	303098	180525	186356	196158	196820	342299	260445	196925	206979	219161	322036	61209.8	279750	191045	154099	228322	300336	288213	202346	441823	261011	335266	157518	217099	364163	242815	314326	216215	298187	232517	236767	174187
M104T193	[M]+	Choline	104.106	193.049	HMDB0000097	C00114	Organic nitrogen compounds	Organonitrogen compounds	Quaternary ammonium salts	14303.2	9551.89	12287.1	12814.6	9753.78	12285	9575.55	9587.13	10530.7	10791.8	12054.1	11131.7	11600.1	16536.8	10390.9	10492	15099.1	11641.4	13007.3	15760.2	17892.3	12373.4	12057.6	13582	13951.7	10709.5	12363	10913.2	16188.7	11080.8	13716.3	13939.9	11785	16605.6	13663.9	12983.2	12933.1	14913.5	13010.4	17136
M267T33_4	[M+H]+	Cis,cis-9,12-octadecadien-1-ol	267.267	33.316			Lipids and lipid-like molecules	Fatty Acyls	Fatty alcohols	3509.38	3975.14	3728.89	3974.65	4922.3	2723.26	2492.71	3786.1	2933.22	2415.77	2999.01	3290.13	3864.86	3293.36	3116.15	3904.48	3628.54	3459.43	3294.63	3203.89	1654.15	3744.76	3138.65	1169.85	3103.55	1958.89	3087.26	2554.91	3277.37	3596.66	5139.22	4658.18	3362.28	3891.98	1945.58	2518.94	2990.54	1370.88	1814.04	3866.56
M321T34_2	[M+H-H2O]+	Cis-13-docosenoic acid	321.314	33.5065	HMDB0002068	C08316	Lipids and lipid-like molecules	Fatty Acyls	Fatty acids and conjugates	51093.6	53429.5	63532.1	53120.5	47450.4	42871.7	57415.4	68794.6	38956.2	31960.9	57130.3	43461.9	30562.2	56080.8	29649.5	52895.9	47495.8	48536.8	51250.4	39703.6	38848.3	23953.2	14315.4	29242.8	37592.3	32015.8	27025.7	17119.9	29399.2	46924.4	69236.9	25157.9	65310.1	55193.6	40841.2	26640.7	45732.3	39339.4	32552.6	66993.9
M311T32_3	[M+H]+	Cis-13-eicosenoic acid	311.293	31.723	HMDB0035159		Lipids and lipid-like molecules	Fatty Acyls	Fatty acids and conjugates	7932.77	8703.17	9611.63	10775.5	11261.5	8607	8925.6	9670.65	12101.3	5052.88	8411.23	8669.24	11346.8	9498.72	10681.5	10540.3	19017.8	18407.3	9067.14	8885.85	971.036	11422.4	7666.34	4239.04	7283.81	6020.48	7901.84	8660.64	9481.86	7210.65	10026.2	8934.01	11963.8	11212.6	6833.79	3474.73	7949.83	5205.4	2998.16	5255.72
M363T49	[M+H-O3S]+	Cortisol 21-sulfate	363.214	49.318	HMDB0062779	C02822	Lipids and lipid-like molecules	Steroids and steroid derivatives	Sulfated steroids	17754.5	18651	13987.1	4485.67	26534.2	14098.4	21362.1	18777.2	12178.6	12669.7	9379.62	14474.2	12737	30664.3	11916.7	10304.1	15096.6	13000	19705.4	18069.9	29896.9	4997.02	7744.2	24285.7	17657.8	9896.77	7511.81	8966.68	6285.77	9796.37	8817.47	6664.76	16342.2	23597.6	9605.85	9103.1	12997.6	9969.3	5285.11	11613.9
M353T401	[M+H]+	Cotinine n-.beta.-d-glucuronide	353.131	401.476			Organic oxygen compounds	Organooxygen compounds	Carbohydrates and carbohydrate conjugates	1510.5	1395.08	1300.64	874.995	904.956	720.983	634.237	747.948	1098.31	778.726	1200.64	957.265	1141.14	1572.31	832.082	1110.24	1196.27	1446.91	1053.27	1541.02	1207.1	818.791	738.555	1055.51	967.557	889.757	1268.78	1390.11	915.106	1317.26	950.154	1501.19	1232.45	1258.37	1549.92	1421.3	961.935	1460.88	1015.84	1122.12
M132T350	[M+H]+	Creatine	132.076	350.406	HMDB0000064	C00300	Organic acids and derivatives	Carboxylic acids and derivatives	Amino acids, peptides, and analogues	16694.4	18176	12069	18669.3	12632.4	13818.8	19204.8	14445.6	12439.4	14332.5	18489.1	17827.6	7854.79	10855.4	3058.22	17912.5	21944.7	12767.1	14142.4	13757.2	20605.1	4545	8890.19	26421.6	22777.3	30570.3	9110.32	12057.5	18094.3	19900.6	14217.6	17720.8	19052.6	15786.1	18235.7	18769.8	18031.9	19880	21277.5	7196.21
M114T170_2	[M+H]+	Creatinine	114.066	170.162	HMDB0000562	C00791	Organic acids and derivatives	Carboxylic acids and derivatives	Amino acids, peptides, and analogues	1.73593e+06	1.80076e+06	2.07267e+06	2.02055e+06	1.74587e+06	2.01798e+06	2.00564e+06	2.0778e+06	1.44933e+06	1.63e+06	1.80652e+06	1.94935e+06	1.69902e+06	1.69204e+06	1.82719e+06	1.71706e+06	1.57979e+06	1.85328e+06	1.63935e+06	2.07643e+06	1.65827e+06	1.64051e+06	1.7568e+06	1.63043e+06	1.69302e+06	925928	1.65354e+06	2.06892e+06	1.32898e+06	1.31227e+06	1.18039e+06	1.60534e+06	750222	1.54802e+06	1.66587e+06	1.62314e+06	1.46407e+06	1.75924e+06	1.76802e+06	1.24866e+06
M605T237	[2M+H]+	Cumyluron	605.234	236.904		C18425	Benzenoids	Benzene and substituted derivatives	Phenylpropanes	1143.11	1174.75	855.581	1035.73	496.155	1083.6	822.375	866.61	727.255	1193.37	766.609	1403.06	731.925	1120.68	819.991	772.827	1439.57	962.681	713.193	1070.98	690.098	565.825	826.545	812.391	638.028	674.094	795.153	778.013	625.297	441.239	926.762	449.499	1506.39	1086.06	999.768	1083.89	1009.97	1149.53	467.335	660.325
M377T164	[M+H]+	Cysmethynil	377.267	164.003			Organoheterocyclic compounds	Indoles and derivatives	N-alkylindoles	2056.28	4071.7	4252.25	3862.89	2946.57	2853.97	3108.22	2623.6	3099.92	2657.74	4151.05	2576.89	2991.74	4241.57	3669.5	2142.54	2755.09	2856.42	3302.18	2705.65	2765.77	2011.79	2929.73	2975.35	2640.48	1159.4	2017.51	3399.32	3583.18	2962.84	4347.42	2666.93	1639.88	2975.43	2171.89	2340	2063.74	3688.02	3831.65	2883.01
M351T34	[M+H]+	Cys-Thr-Lys	351.178	34.333			Organic acids and derivatives	Carboxylic acids and derivatives	Amino acids, peptides, and analogues	13762.9	6872.95	8416.25	13025.4	6921.53	11824.1	5713.51	8924.78	11416.2	5465.59	4850.03	3925.16	9515.63	13616.2	15651	5034.36	2024.42	5306.17	13455.8	4680.49	14005.5	4666.59	4340.12	5359.23	4574.98	3096.09	4204.16	14825.8	10426.5	2650.94	4349.08	2614.57	7837.77	4202.04	3664.5	3807.19	3509.91	5799.2	10522	8441.76
M266T238	[M+Na]+	Cytidine	266.073	238.115	HMDB0000089	C00475	"Nucleosides, nucleotides, and analogues"	Pyrimidine nucleosides		3253.14	3518.12	4689.12	3485.12	4857.44	6539.57	4062.09	1201.27	6432.32	2079.84	3730.93	4203.73	4674.05	3610.6	3730.88	3366.26	4003.22	4031.88	4565.06	11244.4	3798.32	4628.41	9653.95	6093.56	4096.85	7232.08	3855.11	5805.43	4381.76	3477.12	5708.64	4138.11	3699.85	3761.89	3762.82	4095.73	5747.52	7242.19	5386.77	3893.22
M112T172	[M+H]+	Cytosine	112.049	172.474	HMDB0000630	C00380	Organoheterocyclic compounds	Diazines	Pyrimidines and pyrimidine derivatives	3126.01	3749.42	3301.78	3055.96	2759.11	2492.94	1095.73	1990.58	1174.34	2862.97	2101.95	1768.24	1075.78	2115.44	3512.3	1125.61	3989.63	3018.7	890.887	3147.36	1610.27	3817.63	3064.35	2351.88	2626.97	2617.61	920.828	3000.76	2180.46	2992.37	2861.14	2228.34	3333.5	2774.07	2410.93	2989.7	2758.47	2840.49	2834.73	2831.74
M255T26	[M+H]+	Daidzein	255.064	25.604	HMDB0003312	C10208	Phenylpropanoids and polyketides	Isoflavonoids	Isoflav-2-enes	5565.3	1167.34	19492.3	11219.9	2147.04	1959.68	962.256	1189.22	2722.96	9137.51	5162.96	2803.36	3076.16	6437.01	30103.3	1187	10566.9	5646.34	8544.72	6174.23	5644.1	5679.94	636.257	7355.34	1822.61	1489.68	4246.82	1550.41	9792.83	2768.61	4144.18	5128.76	724.414	9038.14	7089.85	10344.5	9015.58	1898.67	7608.15	9649.75
M497T436	[2M+H]+	Dapsone	497.145	436.476	HMDB0014395	C07666	Benzenoids	Benzene and substituted derivatives	Benzenesulfonyl compounds	692.686	623.862	691.897	673.238	765.04	601.905	696.246	747.524	739.587	680.32	706.432	736.195	771.681	773.367	718.577	724.976	729.896	583.198	716.689	645.072	726.65	705.533	670.788	701.763	666.735	678.094	702.858	724.018	722.677	680.102	688.604	683.027	760.561	695.813	663.296	779.887	676.654	709.075	707.19	605.323
M642T232	[M+Na]+	D-cysteine, n-acetyl-, 4-(nitrooxy)butyl ester, 1-(4-chlorobenzoyl)-5-methoxy-2-methyl-1h-indole-3-acetate (ester)	642.15	232.059			Organoheterocyclic compounds	Indoles and derivatives	Benzoylindoles	519.778	528.95	530.67	559.175	425.562	566.776	571.891	477.5	525.66	463.92	498.54	621.572	529.692	548.467	461.887	551.507	490.228	548.567	508.581	588.597	497.61	449.653	525.729	502.085	521.945	463.385	479.492	510.201	472.794	399.449	491.105	405.837	615.971	559.057	539.032	455.662	449.561	469.177	403.968	408.737
M316T191	[M+H]+	Decanoyl-l-carnitine	316.247	191.092	HMDB0062631		Lipids and lipid-like molecules	Fatty Acyls	Fatty acid esters	528465	208449	306737	895270	22813.9	225405	82928.4	209757	104636	75934.6	123309	53405.6	160002	73446.3	106664	74922.2	215850	137637	178987	277502	310670	272081	220717	264819	76300.2	69941.7	304496	179298	39004.7	192051	234743	195238	774519	501568	161620	184289	139966	333426	77814.3	100497
M403T155	[M+H]+	Delta-tocopherol	403.355	154.516	HMDB0002902	C14151	Lipids and lipid-like molecules	Prenol lipids	Quinone and hydroquinone lipids	7937.5	6627.41	8778.62	5359.09	4660.25	5892.13	2699.62	7027.81	3810.73	6550.47	3694.74	6450.31	5504.2	6310.45	6465.18	3412.1	6554.98	7144.5	2140.4	6555.4	5149.54	5451.19	5669.67	4650.95	2997.55	1720.5	2821.05	4154.8	4945.24	8093.63	8784.63	3295.53	6070.18	6996.84	2347.18	6623.21	4414.11	5863.81	5375.88	3838.73
M400T39	[M+H]+	Demissidine	400.376	39.002						7043.96	3991.74	5487.54	4743.95	9648.28	7557.39	5396.66	5156.89	4842.44	3631.79	3076.61	5559.68	5539.93	5015.76	5689.84	4004.78	4363.02	7697.43	3798.3	5486.84	2977.69	5078.24	3975.3	5204.35	4310.89	4054.91	3161.52	3164.5	3518.79	5011.16	6528.85	3780.89	6615.47	5220.99	4844.29	1720.51	3852.69	4740.8	6375.67	5915.23
M557T38	[M+H]+	Dereplicator identification - rhapsamine	557.453	37.688			Organic nitrogen compounds	Organonitrogen compounds	Amines	18062.7	16506.6	16200.3	20610.2	17526.8	22454.5	14818	13147.4	16031.2	15131.5	14649.7	16863.5	15689.4	14710.5	15762.8	15260.2	19848.8	16770.3	17204.8	31751.7	22898.8	22988.5	15428.7	10748.5	16981.5	12814.2	15229.8	18046.5	17182.6	18003.8	15536.2	17800.7	19204.8	17995.6	18296.1	15874.4	19061.8	15432.2	18166.4	16567.8
M111T227	[M+H-CH5O5P]+	D-erythro-imidazolylglycerol phosphate	111.054	226.901		C04666	Organic acids and derivatives	Organic phosphoric acids and derivatives	Phosphate esters	57544.5	62370.1	66740.9	70901.9	59486.2	142465	78090.3	59023.5	61335	80547.6	59412.2	83658.6	69187.8	62677.9	59498.5	126636	61537.2	73338.9	64370	210773	61713.7	245207	67800.9	68312.2	63067.4	126037	67304.9	64008.4	61752.6	54091.8	62216.9	61566.7	57505.3	51832	75879.8	68941.1	61072.8	60635.3	74735.4	59277.9
M380T285	[M+H]+	D-erythro-sphingosine-1-phosphate	380.254	284.683	HMDB0000277	C06124	Lipids and lipid-like molecules	Sphingolipids	Phosphosphingolipids	3382.5	3110.18	2332.33	2539.82	2307.95	2289.26	3129.33	1966.53	2330.81	2939.06	2816.9	2634.25	2903.78	1356.87	2909.96	3658.99	4070.48	2613.08	2817.9	2523.21	2996.12	2222.63	2531.56	3235.89	1802.82	1970.16	1540.33	2799.97	1416.16	2020.08	2861.89	2308.29	3810.94	2610.84	2909.79	2214.84	1077.99	3037	2116.42	3126.39
M249T311	[M+K]+	D-glucarate	249.023	310.721	HMDB0000663	C00818	Organic oxygen compounds	Organooxygen compounds	Carbohydrates and carbohydrate conjugates	84.0019	206.776	91.4884	44.9497	162.004	183.191	213.483	124.405	66.1704	181.298	159.766	147.997	57.8255	221.583	146.948	94.0507	90.2567	102.894	198.603	114.042	191.924	144.357	190.94	65.3834	31.7131	139.091	36.0354	178.239	125.805	219.511	144.749	31.2133	140.675	111.842	231.806	300.193	107.052	23.6088	164.186	194.325
M178T282	[M+H-H2O]+	D-glucosaminic acid	178.085	282.175		C03752	Organic acids and derivatives	Carboxylic acids and derivatives	Amino acids, peptides, and analogues	2733.92	2145.88	3035.93	1651.07	3098.39	3737.1	1429.33	2530.24	3351.8	3755.3	2206.05	1877.79	3349.37	2305.95	3518.7	3905.18	4146.24	1208.21	578.469	7631.27	2260.28	3353.25	2061.95	3472.13	2816.85	2275.43	4658.9	3533.75	4476.77	5284.52	4385.7	1714.34	1368.77	7437.08	4903.61	21943	1633.09	5262.85	2387.47	3008.45
M130T387	[M+H-NH3]+	D-glutamine	130.049	387.365	HMDB0003423	C00064	Organic acids and derivatives	Carboxylic acids and derivatives	Amino acids, peptides, and analogues	540735	380047	632287	553551	518815	612901	456086	527519	479426	538674	614335	459326	480649	392861	471503	554425	491423	490559	439368	450940	424878	312958	340401	425915	466669	319401	366956	289684	243235	424914	395952	440548	358408	524514	422467	465717	523886	301819	549225	383070
M613T31	[M+H]+	Di-.gamma.-linolenin (6c,9c,12c)	613.481	31.128			Lipids and lipid-like molecules	Fatty Acyls	Lineolic acids and derivatives	11945.9	9753.79	10258.7	11398.3	13611.3	8323.78	7490.75	9066.2	8573.11	6034.68	11837.8	6170.34	8903.51	7199.01	12437.8	11255.6	12061.5	12070.6	16868.4	15744.8	16775.3	24974.2	7107.16	4809.5	10461.6	7760.13	13141.2	12131.9	16506.2	11337.5	9446.24	9956.57	9443.12	19287.1	9376.02	12351.1	7030.69	14099.6	7892.93	6977.05
M190T323	(2M+NH4)+	Diacetyl	190.106	323.198	HMDB0003407	C00741	Organic oxygen compounds	Organooxygen compounds	Carbonyl compounds	8489.74	1500.37	982.003	1598.67	782.243	930.854	4665.31	1188.46	6888.47	1270.26	6754.02	563.42	5876.79	8128.65	700.483	5540.08	4205.72	1108.6	10067.5	1304.12	4882.35	1381.03	4820.59	463.763	1490.57	5204.47	9628.75	1293.3	3938.59	1230.7	6036.13	15924.8	1947.81	1107.02	565.593	5974.03	939.279	720.992	1110.06	497.297
M344T90	[M+H]+	Dibucaine	344.226	90.204	HMDB0014668	C07879	Organoheterocyclic compounds	Quinolines and derivatives	Quinolones and derivatives	43041.3	53759.1	49598.2	120755	47806.1	60528.9	52225.8	51138.2	76327	32222.7	41872.8	67510.3	39484.4	42424.3	48153.4	62110.1	57563.5	53524.4	36753.9	47001.2	41702.2	45043.1	5226.91	58111.3	42696	26770.3	36024.5	54693.3	36149.4	35834.5	46473.2	37136.6	46770.6	50566.9	40540.6	35035.9	50203.4	42788.3	66200.5	52139.2
M279T31	[M+H]+	Dibutyl phthalate	279.158	31.3695	HMDB0033244	C14214	Benzenoids	Benzene and substituted derivatives	Benzoic acids and derivatives	38381.3	35292.7	40852.4	36019.4	41813.2	38228.4	43684	32355.2	29769.2	36023	39995.2	37408.3	40607.6	40244.7	54561.7	32876.9	28769.8	40512.5	33466.4	38590.9	32928.9	33987.5	32443.8	37853.8	34244.5	30933.8	44854.6	34611.7	32008.5	40195.2	37593.9	35668.2	36888.3	31533.6	43079.7	36257.6	45649.4	37336.8	49072.4	46763.2
M88T202	(M+H-H2O)+	Diethanolamine	88.0747	201.859	HMDB0004437	C06772	Organic nitrogen compounds	Organonitrogen compounds	Amines	13516.2	3450.7	4635.61	5722.59	14460	4592.86	13281.6	14311.3	5796.34	8667.43	5417.71	9832.92	14808.9	9461.41	14172.5	5906.41	9327.89	5568.1	12395.1	10550	7899.43	4059.86	11474.4	13844	15249.1	14993.3	9534.55	13317.8	8385.36	9976.94	8722.36	7994.34	6517.6	8987.82	11066.1	11281.4	13219.4	12154.9	10089.7	13070.1
M107T36	[M+H]+	Diethylene glycol	107.069	35.985		C14689	Organic oxygen compounds	Organooxygen compounds	Ethers	52775.1	55464.7	50569	47966.5	52547.7	34145.7	46375.9	41157.3	41815.2	42266.8	42383	40287	50277.8	49235.6	42189.5	46913.9	42237	51293	49561.6	48781.2	48248.4	38525.8	47358.6	44178.6	48003.4	45259.2	41491.7	47834.8	47597.5	45354.1	42127.5	45910.8	50436.2	36939.9	36110.9	46047.5	43945.3	57042.9	60626.4	52180.9
M673T283	[M+Na]+	Digoxigenin bisdigitoxoside	673.35	283.072			Lipids and lipid-like molecules	Steroids and steroid derivatives	Steroid lactones	130.406	171.433	218.218	89.2534	99.6175	204.407	47.5113	67.8188	72.6056	63.553	59.3895	89.1449	55.2619	198.051	75.6518	85.9946	184.512	63.2737	74.852	50.2728	147.354	130.231	87.0421	103.337	121.167	73.6168	91.4108	82.7389	14.2972	45.0677	47.0921	64.7741	158.768	249.411	145.584	120.789	180.471	255.538	64.1253	48.1227
M321T212	[M+H]+	Dihomo-.gamma.-linolenic acid methyl ester	321.256	211.822			Lipids and lipid-like molecules	Fatty Acyls	Fatty acid esters	666.367	462.666	778.62	261.518	672.932	1047.98	549.799	367.402	426.917	470.515	331.031	525.97	578.717	568.676	495.267	548.223	1044.21	957.616	574.349	526.562	925.154	410.996	436.766	508.413	939.758	544.942	448.361	653.903	816.591	414.358	433.794	545.477	501.509	733.684	434.229	327.563	549.629	650.434	509.758	533.348
M257T26	[M+H]+	Dihydrodaidzein	257.078	26.338	HMDB0005760		Phenylpropanoids and polyketides	Isoflavonoids	Isoflavans	2706.78	2600.11	5191.23	1098.66	1490.36	1628.79	601.998	1207.85	1365.65	1010.39	2700.73	2723.44	5576.59	1923.77	8635.14	1939.2	3024.85	1648.37	4863.8	3768.37	4163.28	1161.2	1663.24	1891.17	3828.75	2051.84	2219.1	1377.69	927.367	2335.24	2861.87	1064.68	1711.93	14991	2371.88	1294.63	6535.09	5809.65	1326.11	3553.45
M104T305	[M+H]+	Dimethylglycine	104.07	305.149	HMDB0000092	C01026	Organic acids and derivatives	Carboxylic acids and derivatives	Amino acids, peptides, and analogues	8804.7	7968.16	10810.6	14611.7	13202.7	8011.31	12336.2	11665.7	8810.01	8434.04	11532.7	11769.7	6826.67	8148.64	16915.6	8113.92	9560.22	48906.4	9246.7	7561.13	5706.58	6958.86	7674.37	10064.4	9929.05	6897.32	7254.97	13678.7	8748.53	9122.27	9063.92	7498.48	17730.7	5997.5	10507	7206.95	7006.39	11513.6	6398.92	8510.67
M529T159	[2M+H]+	Dinor-12-oxophytodienoic acid	529.346	158.536			Lipids and lipid-like molecules	Fatty Acyls	Eicosanoids	3585.39	3566.94	3256.5	2698.82	3156.77	4551.61	2214.71	3964.25	3767.76	5174.29	2211.95	5337.67	2945.61	3609.5	3588.11	2028.86	3211.81	3119.52	1477.01	6507.62	2242.77	1868.19	3365.64	4048.19	2163.56	1135.29	1299.71	2752.11	1978.98	2038.96	2747.75	1821.81	2681.79	2734.37	1950.31	3510.83	2781.62	2837.97	2568.63	3187.67
M391T31	[M+H]+	Dioctyl phthalate	391.282	31.1385		C14227	Benzenoids	Benzene and substituted derivatives	Benzoic acids and derivatives	38197.2	44952.3	60448.2	62027.3	48027.2	54191.3	71536.8	37057.2	38443	48289.8	38102.1	37447.4	53431.2	45717.4	55745.6	43091.4	41636.2	62556.2	37894.9	64209.5	40534	38606.8	41174.2	52075.5	34829	44275.8	44959	60387.7	41464.9	51314	65061.1	51482.6	43244.1	36583.8	34327.7	54082.8	41011.3	63879.4	95976.6	55640.2
M505T158	[M+H]+	Dipyridamole	505.347	157.702	HMDB0015110		Organic nitrogen compounds	Organonitrogen compounds	Amines	7952.1	7964.84	6879.26	6814.37	7356.93	18117.3	6408.99	9295.16	8004.38	5538.37	5855.43	10634.2	8571.04	6934.89	8697.76	5383.58	8173.1	6899.56	3343.49	18568.7	6383.72	5669.83	11937.3	10732.7	5231.19	3334.62	4901.4	7381.3	5957.94	6710.69	6387.41	4111.06	7077.63	6335.45	4202.12	9079.96	6806.85	7071.17	6454.77	4321.96
M858T201	[M+Na]+	Dirithromycin	857.512	201.16			Organic oxygen compounds	Organooxygen compounds	Carbohydrates and carbohydrate conjugates	8174.22	11515.8	6553.91	6792.31	6574.35	7567.13	6711.21	7589.31	6535.02	6264.5	9534.67	7909.07	7264.98	7270.85	8863.9	7061.85	7236.39	7963.19	6803.57	10208.5	6439.31	15149.2	6036.28	6683.35	7476.21	7454.06	12243.8	11107.8	14372.4	6855.77	7111.82	14728.7	23699.8	6601.96	10493.1	6240.78	9542.67	6296.43	7982.21	6936.4
M101T387	[M+H-H2O]+	Dl-2,4-diaminobutyric acid	101.059	386.93	HMDB0002362	C03283	Organic acids and derivatives	Carboxylic acids and derivatives	Amino acids, peptides, and analogues	7873.26	7947.28	7392.25	7737.8	4008.49	8763.83	7779.21	7255.82	8165.5	2577.82	7690.45	8057.91	7203.56	7108.99	6084.52	8057.14	7090.15	8444.55	8298.06	12608.5	6411.01	3122.27	2416.44	6657.34	7290.27	6981	6872.16	8565.38	7020.15	7859.14	7393.25	8021.49	3285.2	3504.77	7113.09	14847.9	6586.65	6336.28	7985.61	6161.72
M149T30	[M+H-CH6O2]+	Dl-4-hydroxy-3-methoxymandelic acid	149.022	30.431	HMDB0133489	C05584	Benzenoids	Phenols	Methoxyphenols	130217	119388	132951	130912	114652	128791	165524	144778	152571	152923	108472	131376	118788	127085	118139	118348	142659	152769	160238	123927	164684	100528	107251	113467	169196	143066	103691	116146	125096	163884	143204	149225	128465	121426	145403	132636	129947	140965	192170	166236
M158T292	[M+H-NH3]+	DL-arginine	158.08	291.994		C00792	Organic acids and derivatives	Carboxylic acids and derivatives	Amino acids, peptides, and analogues	670.018	3115.43	632.744	489.494	747.922	854.969	1467.94	2080.54	2088.56	2493.16	2743.09	1043.45	2755.46	2630.19	2670.1	2106.19	2868.72	717.452	2418.02	1503.39	468.806	2598.49	1046.17	3210.39	1209.59	2462.15	2047	3449.12	1533.73	1124.67	3769.48	679.93	2727.32	589.893	1851	3820.06	633.088	847.957	2776.97	3561.91
M188T235_2	(M+H-H2O)+	DL-Indole-3-lactic acid	188.069	235.195						12498.9	13299	16542.7	7068.54	24988	31935.9	39554.7	33043.8	39713.9	19811.3	21108.2	33557.6	27679.8	8088.8	9311.78	11364.9	15415.5	6965.04	16204.7	33750.3	4046.03	6726.73	46804.6	4465.91	26660.4	40903.1	29324.3	20229.4	14494.6	28988.3	40983.7	14719.4	20811.7	10645.6	18683.4	31030.3	6333.2	27661.5	8846.17	32807.7
M134T29	[M+H-CH6O2]+	Dl-normetanephrine	134.06	28.6025	HMDB0000819	C05589	Benzenoids	Phenols	Methoxyphenols	79706.5	103410	102252	56832	113205	115769	264493	69419.5	66399.3	113459	37023.5	145187	44608.8	63247.6	21428.9	83597.5	56988.5	65579.6	35366.2	134824	45381.7	18955.5	56587.1	162770	40486.6	73696.9	72156.3	147332	34982.5	44223.1	40265.6	18010.2	78942.7	34805.9	16983.8	31834.7	36267.7	191006	207719	22453
M166T263	[M+H]+	DL-phenylalanine	166.085	263.099		C02057	Organic acids and derivatives	Carboxylic acids and derivatives	Amino acids, peptides, and analogues	100819	267403	216629	175845	119208	234139	195095	214301	197611	138834	194688	122023	137884	101779	200024	171012	159526	235826	127016	215019	162827	127577	101917	109669	143974	163438	117309	249896	122757	145866	98523.2	125283	122652	145297	181773	144465	111176	151360	123646	114654
M116T337	[M+H]+	DL-proline	116.07	337.152	HMDB0000162	C00148	Organic acids and derivatives	Carboxylic acids and derivatives	Amino acids, peptides, and analogues	24819.1	39318.7	25517.4	26228.5	23532.3	61708.1	30912.1	11036.6	18107.7	18246.7	20075.3	21451.3	35676.8	59718.4	85804	27639.5	17892.4	18994.8	21103.1	9790.46	42123.7	71005.2	60745	31362.9	60775.8	44994.6	33053.5	36587.5	101763	45468.1	40178.5	29567.2	37308.9	43236.7	18430.3	18568.5	28852.8	30906.2	43715.6	42608.5
M475T36_2	[M+H]+	Dl-threo-1-phenyl-2-palmitoylamino-3-morpholino-1-propanol	475.376	35.94			Organic nitrogen compounds	Organonitrogen compounds	Amines	13983.4	7953.94	8078.62	13833.2	14579.6	20756.5	4359	5474.32	12504.9	5873.97	10676.9	6983.12	15264.3	12335.3	5100	9615.47	16833.3	6373.98	5361.42	12700.9	10812	12704.8	4757.67	7131.58	11723.4	7591.52	11046.9	10906.7	10929	4697.91	5971.41	8302.63	7315.78	8530.66	10515.1	3345.23	6527.29	8729.89	11134.8	11036.1
M188T199	[M+H-NH3]+	DL-tryptophan	188.07	199.167	HMDB0030396	C00078	Organoheterocyclic compounds	Indoles and derivatives	Indolyl carboxylic acids and derivatives	81751.1	119616	115490	41832.1	197230	197722	194000	199933	187667	169221	175571	197070	193237	54818.8	63540.7	58329	132372	39178.1	117825	177949	215574	44661.2	203724	19169.7	204487	189743	200033	160253	129934	194040	235949	123083	138958	68665.2	149356	201478	38777.7	186043	72253.1	210322
M182T304	[M+H]+	DL-tyrosine	182.079	303.796	HMDB0000158	C00082	Organic acids and derivatives	Carboxylic acids and derivatives	Amino acids, peptides, and analogues	13784.2	25519.3	26308.5	8581.72	6937.99	31099.5	3866.28	57157.5	43732.2	37836	6746.8	7547.54	13614.3	7683.48	35323.8	2072.21	6757.91	7407.38	14782.5	8588.32	15445.6	10617.9	21700.8	5439.49	15264.5	13961.7	12807	5064.59	9151.15	8071	11455.1	27019.6	21228	4655.02	7865.55	11500.5	7367.32	7346.87	9722.97	6924.93
M662T597	[M+H]+	Dodecanamide, n-[(1s,2r)-2-hydroxy-1-(hydroxymethyl)heptadecyl]-12-[(7-nitro-2,1,3-benzoxadiazol-4-yl)amino]-	662.498	596.84			Lipids and lipid-like molecules	Sphingolipids	Ceramides	825.232	902.958	1021.19	948.121	837.857	836.058	824.956	839.911	776.523	629.447	771.218	745.126	740.138	762.165	856.899	570.747	941.858	1022.7	805.059	873.898	979.282	1054.7	902.466	785.582	976.449	934.902	930.965	843.974	857.145	908.959	847.57	969.601	771.875	726.296	730.678	1033.12	1022.81	785.103	841.593	986.9
M544T313	[M+H]+	Doxorubicin	544.169	312.979	HMDB0015132	C01661				10089.9	9239.86	8478.47	9403.32	7282.43	5442.19	5202.93	4528.55	3237.89	6633.82	7938.56	9412.12	4026.99	7279.01	11242.3	3827.53	4278.31	6496.99	2218.49	9437.98	3238.86	9272.88	6229.11	4376.91	3558.46	6095.24	9583.74	9480.66	3751.07	6507.54	3414.19	2708.97	3294.61	6981.8	6939.25	8816.81	2916.65	6243.26	3643.9	3614.04
M259T444	[2M+H]+	D-pyroglutamic acid	259.092	444.143		C02237	Organic acids and derivatives	Carboxylic acids and derivatives	Amino acids, peptides, and analogues	1830.56	732.845	1004.07	753.504	595.098	764.556	568.518	568.147	777.753	464.381	947.07	1457.72	614.344	566.452	907.419	1059.37	829.157	1028.61	813.023	1123.46	542.449	1279.55	1513.81	474.732	1246.05	1308.41	1332.83	409.209	1085.49	1337.02	784.538	1467.31	754.52	526.497	512.315	747.312	1208.34	658.048	544.913	1297.37
M120T342	[M+H]+	D-threonine	120.064	341.878	HMDB0015068	C00820	Organic acids and derivatives	Carboxylic acids and derivatives	Amino acids, peptides, and analogues	514.756	690.557	530.228	540.365	586.307	307.89	471.652	298.378	366.831	467.578	717.609	464.361	392.729	607.877	615.622	409.803	259.26	489.453	701.985	376.671	443.286	526.101	512.046	542.942	513.492	233.824	585.626	956.937	564.611	476.283	516.27	436.733	537.826	706.299	949.322	854.973	630.368	795.724	621.497	420.976
M143T326	[M+H]+	Ectoine	143.08	325.644		C06231	Organic acids and derivatives	Carboxylic acids and derivatives	Amino acids, peptides, and analogues	1388.18	1693.39	1661.44	1668.71	1459.53	1097.2	1439.62	1694.39	866.371	1420.68	2118.6	1655.24	1927.24	1665.66	2243.75	1638.22	2559.24	1434.68	1752.96	2584.87	1469.39	1274.67	1410.44	1166.43	2326.15	1392.65	1426.17	1638.8	1759.8	1350.07	1552.66	1469.95	1925.99	1405.66	1325.17	1414.07	1840.73	2421.99	1349.82	1745.44
M293T556	(M+H)+	EDTA	293.097	555.777	HMDB0015109	C00284	Organic acids and derivatives	Carboxylic acids and derivatives	Tetracarboxylic acids and derivatives	730.461	738.794	811.959	778.84	749.007	753.337	829.625	745.971	745.916	728.666	715.224	785.872	762.151	746.714	763.659	760.778	719.885	757.404	749.614	707.901	655.437	702.602	739.826	694.612	741.19	765.706	660.93	668.932	715.013	694.844	787.08	708.215	698.536	673.101	665.806	748.563	693.497	790.042	713.592	712.477
M303T34_1	[M+H]+	Eicosapentaenoic acid	303.23	34.0635	HMDB0001999	C06428	Lipids and lipid-like molecules	Fatty Acyls	Fatty acids and conjugates	9171.56	9087.96	10264.1	7244.19	9147.44	8699.22	7979.44	8817.91	5905.95	6787.92	6516.5	3627.94	12652.4	8549.63	5727.15	7421.22	8684.29	9600.64	9798.13	9558.24	13810.6	14173.5	10638.1	21914.8	6571.29	6640.49	15191.4	6734.58	5743.85	12177	19573.7	6179.24	13874.4	8285.11	8895.28	6368.4	8997.84	14335.8	25553.2	9938.8
M471T157	(M+H)+	Enoxolone	471.346	157.03						3294.15	2651.9	2377.91	3761.57	3477.64	4727.18	1371.89	4618.57	1090.14	3140.15	2866.13	3993.89	4680.56	4874.39	4589.85	2280.05	2616.85	2032.66	1956.74	3931.06	3131.97	1130.68	2033.52	4569.08	1861.5	2483.41	1689.64	1801.31	2246.31	2850.54	2871.99	1384.45	3306.8	4414.9	2256.61	3357.57	2128.96	3430.91	2700.44	2415.67
M332T203	[M+H-CO]+	Enrofloxacin	332.184	203.268	HMDB0029861		Organoheterocyclic compounds	Quinolines and derivatives	Quinoline carboxylic acids	3475.88	3790.44	2926.82	5316.79	4330.2	3321.95	2590.13	3170.74	2861.39	3132.95	2957.97	3232.22	2672.8	4991.36	2829.59	2879.31	3278.31	2823.57	4624.45	2680.65	4109.58	4816.01	3561.25	4606.89	4092.99	2717.28	4731.26	2836.8	3020.33	3188.76	4757.67	2974.88	4976.51	3399.39	3256.99	3156.97	3182.16	3016.2	3067.32	2944
M530T213	[M+Na]+	Epothilone b	530.248	212.824		C12154	Phenylpropanoids and polyketides	Macrolides and analogues	Epothilones and analogues	1004.13	979.412	1164.32	733.297	1203.86	1791.61	897.752	1107.83	1497.62	985.542	1154.83	1759.32	1320.71	1501.54	1197.77	1260.74	1099.27	1119.15	841.178	1462.66	1078.41	768.21	846.396	1054.04	955.626	870.669	899.289	771.975	1301.2	702.295	916.486	771.069	921.315	1292.99	649.236	995.211	926.898	858.952	937.058	909.687
M592T311	[M+H]+	Ergoloidmesylat	592.367	311.316						1500.69	1683.9	3089.55	1213.13	861.267	600.731	2148.14	1696.81	752.388	1065.25	1095.59	827.043	1170.27	1748.65	1591.48	727.018	1081.35	1159.71	961.521	1187.37	2669.52	1671.04	949.609	1048.56	1783.75	901.577	704.419	1116.57	862.178	1154.02	903.051	1349.37	2729.77	881.538	1161.47	1994.61	1138.76	1738.14	649.036	1133.34
M338T34_2	[M+H]+	Erucamide	338.341	33.815			Lipids and lipid-like molecules	Fatty Acyls	Fatty amides	1.62897e+06	2.21064e+06	2.59213e+06	1.62814e+06	2.03674e+06	1.6114e+06	2.12971e+06	2.47261e+06	1.4246e+06	1.00379e+06	2.7751e+06	1.54411e+06	833815	2.01666e+06	992725	2.58555e+06	1.70415e+06	1.57127e+06	1.70863e+06	1.8351e+06	1.39566e+06	907133	516446	1.14522e+06	1.32838e+06	1.03347e+06	1.12198e+06	525089	1.16308e+06	1.83876e+06	1.43682e+06	932741	2.07199e+06	1.97722e+06	1.22434e+06	964160	1.80605e+06	1.54169e+06	866007	2.85669e+06
M145T308	(M+Na)+	Erythritol	145.049	307.689	HMDB0002994/HMDB0094689	C00503	Organic oxygen compounds	Organooxygen compounds	Carbohydrates and carbohydrate conjugates	97565.6	78128.5	88629.3	101978	52429.1	86595.6	67101.7	105910	102944	69275	98825.3	64177.8	103989	55912.2	104127	75342.4	106107	90060.3	48619.2	99360.2	95133.7	94509.2	71956.2	96429.5	105867	95834.6	113602	101250	55888.6	78959.6	112137	105585	60135.4	110436	72735.2	97822.4	87031.2	108876	96655.1	110656
M407T32_1	[M+H-2H2O]+	Erythrodiol	407.385	32.158		C20945	Lipids and lipid-like molecules	Prenol lipids	Triterpenoids	28637.1	26118.9	30952.6	25870.6	24428.2	29209.3	16126.3	46899.4	47801.8	24003.4	14602.8	36247.5	44869.6	29411.1	24213.9	18652.5	28707.9	32074.6	21925.3	27936.1	26768.5	21055.4	18654.1	29111.8	18134.2	17253	16693.1	21085.7	19529.6	19396.4	28560.8	19973.7	32492.4	35645.1	21265.1	24068.4	35128.7	18362	19108.3	25268.2
M566T33_2	[M]+*	Eschscholtzxanthin	566.409	32.636		C08593	Lipids and lipid-like molecules	Prenol lipids	Tetraterpenoids	41251.1	49469	19910.9	89058.3	31231.7	41008.2	58419.9	38907.9	24714.3	36914.9	87601.1	41266	31218.7	60700	39692.6	47433	14768.5	46621.5	41148.9	18256.3	44487.7	85498.5	22353	42015.1	39083.7	70731.9	49095.6	50615	44105	58875.8	94380.1	56476.1	31849.6	55882.7	13877.1	33343.8	63834.5	55399	47145.9	48659.6
M173T266	[M+H]+	Ethyl 4-amino-1-piperidinecarboxylate	173.117	266.154			Organoheterocyclic compounds	Piperidines	Piperidinecarboxylic acids and derivatives	5355.54	4026.27	603.541	3309.34	628.391	4102.74	3475.03	4379.03	2056.06	4390.97	5513.56	3800.87	5854.94	3366.26	6602.84	5060.3	688.735	4096.14	4336.52	5887.17	4532.08	3850.77	4669.93	647.814	629.241	623.208	5209.45	4294.33	4433.96	4800.13	875.512	932.143	1247.06	5408.41	4364.62	881.324	948.629	6611.86	4400.64	4269.99
M293T445	[M+H]+	Ethylenediaminetetraacetic acid	293.098	444.745	HMDB0015109	C00284	Organic acids and derivatives	Carboxylic acids and derivatives	Tetracarboxylic acids and derivatives	1731.02	2190.32	2323.42	2286.24	2046.08	2568.39	2065.6	1128.86	2021.94	953.589	1417.17	2519.33	2626	1470.17	2586.58	3340.8	2324.02	1586.44	1831.77	984.873	1687.82	650.602	2283.92	2554.85	1553.66	2258.83	1924.31	2408.5	2103.17	2229.8	2238.09	2213.06	1114.85	1990.49	1695.44	2835.43	2194.03	1641.29	2163.34	2150.9
M253T28_2	[M+H-2H2O]+	Etiocholanedione	253.194	28.2985	HMDB0003769	C03772	Lipids and lipid-like molecules	Steroids and steroid derivatives	Androstane steroids	15154	14949.7	15974.2	13156.7	7949.23	13028	1327.21	13903.6	12440.2	8781.47	7785.07	15399.9	10275.6	12908	11055	1380.47	14634.1	15843.2	13471.1	16455.7	10317.4	14293.9	8689.7	1912.67	9077.25	7733.38	9887.1	9135.8	13053.7	9390.94	10833.4	9831.71	14417	11577.6	10902.9	7156.15	2727.9	10185.2	6802.62	10498
M479T591	[M+Na]+	Flavine mononucleotide	479.093	590.828	HMDB0001520	C00061				281.574	302.259	278.414	273.1	280.353	277.433	304.855	424.37	299.546	351.902	283.412	255.086	346.358	397.224	320.79	352.396	277.923	276.635	327.662	235.355	304.671	265.001	307.021	333.484	328.133	333.094	326.705	235.104	256.183	295.148	284.358	297.155	351.453	279.859	321.579	288.871	272.754	266.113	316.879	196.359
M495T266	[M+H]+	Flumethasone pivalate	495.237	266.062	HMDB0014801		Lipids and lipid-like molecules	Steroids and steroid derivatives	Pregnane steroids	926.518	1053.05	792.874	845.949	561.116	1033.08	1072.37	643.009	610.186	771.278	827.088	911.473	752.446	714.596	864.307	873.783	954.267	1214.59	880.036	1141.38	873.943	948.83	782.118	884.466	732.795	517.585	726.911	864.757	713.373	842.13	809.027	798.926	787.12	959.83	1054.21	903.774	784.831	1011.51	916.697	638.851
M285T395	[M+H-C4H9NO]+	Flumorph	285.104	395.309			Benzenoids	Benzene and substituted derivatives	Diphenylmethanes	586.666	552.244	581.827	560.446	599.843	552.974	537.831	537.741	665.124	630.661	548.474	622.876	583.24	567.862	595.161	561.076	547.498	574.632	554.458	581.236	585.219	615.431	526.172	634.736	528.978	597.641	554.067	597.646	548.355	571.659	595.671	564.031	609.261	702.357	615.931	522.236	565.245	590.256	544.826	593.518
M269T24	[M+H]+	Formononetin	269.08	24.095	HMDB0005808	C00858	Phenylpropanoids and polyketides	Isoflavonoids	O-methylated isoflavonoids	397.659	1039.38	669.533	1261.82	1104.09	966.739	356.281	857.331	1509.59	810.75	884.118	430.525	902.112	837.101	1253.52	748.884	1023.31	846.817	1794.08	938.881	862.396	836.772	709.553	904.437	1003.1	852.627	377.207	681.818	848.253	910.649	5586.62	811.058	817.064	971.261	1048.6	701.237	888.275	1106.17	883.458	4228.35
M459T195	[M+H]+	Fumagillin	459.246	195.418		C09668	Lipids and lipid-like molecules	Fatty Acyls	Fatty acids and conjugates	516.111	673.447	685.197	564.436	463.81	599.656	381.868	666.847	759.308	462.373	518.372	487.122	626.62	590.764	528.973	379.445	756.288	592.906	420.123	382.202	705.62	443.85	509.047	671.184	553.441	461.882	651.404	779.646	557.935	837.05	746.93	503.497	665.345	765.335	439.121	458.068	455.233	638.492	689.143	579.938
M261T305	[M+H]+	Furafylline	261.085	305.215			Organoheterocyclic compounds	Imidazopyrimidines	Purines and purine derivatives	1059.05	1086.59	1023.88	1130.14	1248.37	1102.83	929.344	1027.78	1065.5	1083.83	998.603	1169.07	1010.14	1169.9	772.633	931.051	913.445	1086.53	1181.18	1100.13	1069.15	1017.71	1035.05	1051.42	1198.06	1079.23	1196.55	991.448	1181.05	1192.91	1139.31	984.912	1088.05	1156.92	1055.21	1060.4	1344.46	1101.24	1089.37	1004.73
M172T369	[M+H]+	Gabapentin	172.132	369.49	HMDB0005015	C07018	Organic acids and derivatives	Carboxylic acids and derivatives	Amino acids, peptides, and analogues	2960.78	1998.1	2712.19	5386.02	2710.43	5328.18	3239.01	2283.19	673.676	2260.53	1252.2	2221.5	1703.99	1849.58	1406.1	2554.87	3439.05	1324.93	2139.22	4160.78	2634.25	5929.82	2129.74	2978.87	1820.52	1320.04	1441.6	3088.66	1610.23	1919.91	4065.44	5201.67	3587.25	2058.83	2383.69	2392.08	2582.98	5237.17	1262.59	3428.61
M187T241	[M+H]+	Gabapentin related compound e	187.095	241.059			Organic acids and derivatives	Carboxylic acids and derivatives	Dicarboxylic acids and derivatives	5046.01	3166.79	5251.84	3883.22	2115.28	3933.73	2648.7	3406.72	2918.73	2261.42	3856.53	2468.26	2506.69	2579.24	2358.08	2501.93	3531.26	2938.31	3376.32	4921.99	5122.86	2463.68	3223.22	4132.45	2324.86	1281.13	5218.73	4120.27	2296.07	2776.75	2349.15	3370.27	4074.22	2984.77	6267.78	3669.43	3601.93	5132.66	3770.42	2420.85
M571T34_1	[2M+H]+	Galanthaminone	571.277	34.4735		C08534	Alkaloids and derivatives	Amaryllidaceae alkaloids	Galanthamine-type amaryllidaceae alkaloids	3354.09	1293.56	3060.81	2235.03	15138.8	10332.2	6446.86	2085.73	6253.09	743.14	1020.95	3999.84	3388.52	4987.28	2100.97	714.238	3752.9	1581.93	1042.34	1425.64	2577.36	1497.97	885.339	4024.9	1396.16	1556.05	168513	1694.97	3248.65	3351.8	660.875	1768.15	2377.7	2473.41	1961.64	17421.5	3395.59	2006.89	2273.48	3414.06
M485T158	[M+H]+	Gallopamil	485.321	158.403		C13764	Benzenoids	Benzene and substituted derivatives	Phenylbutylamines	12213.6	10627.5	7206.85	4971.14	5899.6	9123.04	6087.03	12884.2	7607.19	13310.6	4928.03	11520.9	6126.9	9276.68	8743.08	4506.39	8050.06	8290.72	3590.07	12403.3	6443.67	5275.98	11826.6	11259.9	5028.16	2830.13	5896.45	5167.45	7799.46	7808.27	5971.09	3347.46	6066.55	5057.33	3327.58	9708.3	6508.88	6234.89	7585.39	4149.37
M573T213	[M+H-C4H8]+	Gambogic acid	573.243	212.859		C10062	Organoheterocyclic compounds	Benzopyrans	1-benzopyrans	820.167	612.129	1356.47	499.894	271.454	1341.91	740.083	544.811	600.411	715.119	605.262	724.279	591.929	928.327	828.534	869.409	1004.93	1046.4	684.31	789.147	1277.87	526.681	611.247	810.372	1199.52	583.907	609.752	881.532	1348.2	488.387	552.117	668.377	678.122	1387.92	570.61	467.15	651.325	733.15	856.899	606.169
M416T32_1	M+	gamma-Tocopherol	416.362	31.986						87741.9	70247.9	81145.6	60735.9	74848.5	80535.2	38120.7	52707.3	36357.6	38552.2	47592	62073.3	47578.4	98070.8	43886.5	60401.3	79057.8	51014.2	49189.8	35531.6	79417.3	132163	40250	60194.5	64508.4	64474.9	68892.2	68648.9	91523.1	81343.1	47063.4	65640.4	35426.7	77105.1	48768.7	92114	89265.6	54524.4	44464.1	49621.2
M595T249	[M+Na]+	Ganoderic acid h	595.282	248.683			Lipids and lipid-like molecules	Prenol lipids	Triterpenoids	614.371	523.515	504.037	438.059	304.14	497.905	433.581	302.944	279.648	452.233	339.244	357.491	373.641	620.991	348.908	340.902	509.014	659.393	395.881	499.527	649.647	487.755	346.163	444.535	342.54	366.236	473.387	467.942	479.196	286.228	329.378	494.443	869.16	454.266	555.602	546.532	495.166	569.735	418.621	485.445
M359T207	[M+H]+	Gardenin b	359.122	206.813		C15109	Phenylpropanoids and polyketides	Flavonoids	O-methylated flavonoids	9609.68	6102.79	6158.34	6235.51	8646.56	10404.9	6098.18	6919.73	10414.6	5031.68	7754.39	8057.23	8854.7	7397.44	7113.1	9001.94	7834.98	7903.56	8790.26	6347.75	8648.06	5911.01	5672.02	10220.1	8834.75	6906.96	7449.71	6814.96	8781.07	6748.15	9549.57	7328.65	8662.43	8765.97	7692.72	5360.82	6221.12	7015.14	7351.98	9810.19
M271T25	[M+H]+	Genistein	271.059	24.827	HMDB0003217	C06563	Phenylpropanoids and polyketides	Isoflavonoids	Isoflav-2-enes	5904.84	903.346	8954.98	713.37	1324.36	1526.49	377.823	1289.47	1207.71	984.279	837.315	2001.22	2350.51	464.608	16570.5	955.051	3038.13	3310.42	4968.19	1670.83	5823.98	742.453	701.437	900.948	1179.97	1039.6	4521.96	1050.33	5588.9	676.737	1312.69	681.378	1062.94	3287.71	4595.61	860.141	3124.78	3746.66	5840.81	770.727
M276T443	[M+H]+	Glu-Gln	276.118	443.375	HMDB0028817		Organic acids and derivatives	Carboxylic acids and derivatives	Amino acids, peptides, and analogues	30719.5	25763.5	28347.1	28657.7	22571.7	27047.9	17866.7	23976.3	24779.8	25068.3	33166.6	25461.9	21235.9	18416.3	23010.8	32844	22546.1	41356.2	28283.9	37777.8	17158.4	15291.5	21139	23396.1	18917.8	9227.85	18890.7	21606.9	18682	19536.5	20826.4	22084.7	27271	22746.1	18099.5	23903.8	20260.9	19882.1	22573	23348.3
M285T25	[M+H]+	Glu-His	285.074	25.1465	HMDB0005781	C14536	Phenylpropanoids and polyketides	Isoflavonoids	Isoflav-2-enes	1059.01	652.03	3579.79	662.128	880.001	989.009	658.947	849.842	780.89	885.157	559.273	1785.39	925.035	584.477	4682.42	607.214	2118.15	1121.99	2199.13	3532.71	726.523	606.192	560.336	1321.69	954.249	3299.46	782.417	505.297	1266.06	616.011	1322.43	578.387	917.231	3519.03	1875.84	562.882	1276.23	3434.75	1096.39	1479.02
M148T410	[M+H]+	Glutamic acid	148.059	410.118	HMDB0000148	C00025	Organic acids and derivatives	Carboxylic acids and derivatives	Amino acids, peptides, and analogues	3044.98	8079.86	5961.72	6060.33	2381.01	5823.17	7916.76	6352.41	5668.37	4225.11	6085.58	6754.77	4072.91	2230.46	3376.69	5106.93	7594.68	5208.24	3075.47	5916.47	6985.2	6613.19	3994.19	3395.66	4420.79	2658.96	3423.5	6967.84	6687.57	6449	4449.62	7072.81	7438.52	4023.48	6907.42	3959.08	6186.11	6507.77	4515.06	5972.7
M203T259	[M+2H]2+	Glu-Thr-Arg	203.102	258.734			Organic acids and derivatives	Carboxylic acids and derivatives	Amino acids, peptides, and analogues	815.634	727.895	1291.52	794.591	1085.17	1449.95	4298.16	3712.64	794.432	1516.19	1094.08	960.741	651.786	623.444	985.572	710.381	1009.25	1714.13	1256.56	2201.03	5568.65	1407.91	1374.23	1299.37	1031.8	918.57	1189.67	1151.67	1244.84	1311.4	1727.3	1177.6	1070.51	934.35	919.156	1232.73	1250.74	1014.34	1445.13	1514.34
M295T473	(M+CH3CN+Na)+	Gly-Arg	295.149	473.228						3610.01	9422.41	5450.77	4333.24	4002.12	4449.42	5571.87	5288.01	3764.86	4771.59	4476.36	3953.87	5816.87	5325.15	4873.8	4725.18	3787.15	4094.31	3461.68	4246.95	4090.57	4343.9	4326.49	3921.57	3994.22	4094.92	620.554	4550.76	3813.7	4140.55	4803.74	4550.85	4473.17	4721.35	3931.35	3769.62	4341.87	4209.47	4078.17	3969.83
M285T32	[M+H-H2O]+	Glycerol 1-myristate	285.241	31.8825			Lipids and lipid-like molecules	Glycerolipids	Monoradylglycerols	10064.3	10032.6	25695.4	16310.8	13860.3	5603.26	14963.4	19982.9	15169.3	14403.3	8993.71	21887.4	4632.47	5397.99	14914.4	4135.27	4377.62	11685.1	16518.1	2615.58	9659.79	7723.83	4857.26	12589.7	7518.48	5831.22	4407.36	9422.27	6484.19	11704.1	7584.46	12875.6	4322.93	14494.8	10155.2	17673.1	6166.07	8044.52	9497.72	9493.84
M104T265_2	[M+H-C3H7O5P]+	Glycerophosphocholine	104.107	264.95	HMDB0000086	C00670	Lipids and lipid-like molecules	Glycerophospholipids	Glycerophosphocholines	1.90092e+06	2.53503e+06	1.78897e+06	2.31214e+06	1.28401e+06	2.17754e+06	2.12695e+06	2.22205e+06	1.28379e+06	2.01168e+06	2.0177e+06	1.94473e+06	1.62652e+06	1.80149e+06	1.91714e+06	1.96738e+06	2.02956e+06	2.47904e+06	2.19493e+06	1.62657e+06	2.46617e+06	1.97894e+06	1.96814e+06	2.13065e+06	1.92848e+06	1.17645e+06	1.87149e+06	2.02494e+06	1.57891e+06	1.4214e+06	1.97112e+06	2.48104e+06	1.9885e+06	1.89774e+06	1.41928e+06	1.53118e+06	1.84217e+06	3.14289e+06	1.36109e+06	1.76233e+06
M547T32	[M+H-C16H30O2]+	Glyceryl tripalmitoleate	547.472	32.389	HMDB0005432		Lipids and lipid-like molecules	Glycerolipids	Triradylcglycerols	11954.1	13932.2	9196.43	10522	9783.9	10244.3	8883.91	9031.51	7187.34	6412.09	15606.4	8118.08	8048.49	6854.69	12144.4	5472.83	10802.5	12643.3	12762.7	7713.57	10305.3	14803	6402.65	4289.78	10929.3	6600.29	16403.9	11897.1	7586.49	13402.9	6423.4	13737.5	13964.6	10255	13034.1	10611.9	8120.1	10935.1	7260.76	11165.2
M488T255	[M+Na]+	Glycocholate	488.296	255.377	HMDB0000138	C01921	Lipids and lipid-like molecules	Steroids and steroid derivatives	Bile acids, alcohols and derivatives	1869.56	1169.62	2422.02	1638.89	1151.7	3398.73	2889.53	885.213	975.214	1213.4	988.176	1254.27	3656.09	4743.07	2134.71	1440.49	2191.5	5072.53	2957.68	1068.11	4326.27	1034.01	2449.21	1468.76	2543.47	1446.09	898.703	2022.9	3661.1	850.964	879.92	3408.97	1646.25	2336.6	1227.12	942.992	1913.58	2036.79	1361.94	949.787
M466T256	[M+H]+	Glycocholic acid	466.314	255.648	HMDB0000138	C01921	Lipids and lipid-like molecules	Steroids and steroid derivatives	Bile acids, alcohols and derivatives	9153.25	12204.6	16930.3	11164.1	6823.68	74484.3	7727.69	8102.23	8585.44	10202.5	11008.4	12298.5	8874.86	76874.5	9591.5	7819.53	11183.2	30020	7684.76	4091.1	63175	14524	11116.1	9434.09	20205.4	10292.5	7232.51	9211.49	47066.5	7569.99	9432.31	10507.1	12290.6	20531.9	14934.4	10829.4	12213.6	9179.66	10201.6	5507.86
M414T213	[M+H-2H2O]+	Glycodeoxycholic acid	414.299	212.525	HMDB0000631	C05464	Lipids and lipid-like molecules	Steroids and steroid derivatives	Bile acids, alcohols and derivatives	35193.4	10725.6	36612.6	3495.81	24129.4	43691.8	16192.2	2834.68	7677.04	9646.95	8975.74	11083.2	29552	19072.4	26680.8	17577.3	35710.8	34674.1	21472.3	16367.2	24975.8	6746.22	7347.44	16800.8	34400.9	15041.8	8444.81	26877.9	26438.9	5322.43	7568.26	16182.3	13348.1	31924.2	8041.65	1329.59	13565.9	24234.7	11809.6	13951.6
M246T335	(M+CH3CN+H)+	Gly-Glu	246.109	335.169						1229.72	1594.15	1177.98	1265.04	1490.19	1238.01	1468.38	1100.22	1190.38	1233.53	1456.92	1217.34	1137.33	1618.31	1092.23	1264.4	1261.46	1249.47	1184.68	884.267	1408.77	2131.93	1443.33	1682.59	1417.25	1167.64	1305.88	1223.87	1078.59	1418.01	1568.33	1589.81	1509.65	1209.03	1210.49	1185.87	1462.1	1275.81	1179.27	1210.03
M501T303	[M+H-H2O]+	Gossypol	501.196	302.631	HMDB0040723	C07667	Lipids and lipid-like molecules	Prenol lipids	Sesquiterpenoids	1948.52	1898.89	1727.54	1640.85	1660.25	1582.36	1372.03	1806.96	1613.21	1767.67	1676.47	1929.74	1460.29	1875.26	1749.41	1619.86	1888.89	1291.56	1601.84	1387.76	1648.71	2176.97	1871.34	1658.94	1564.44	1498.67	1748.63	2232.89	1486.97	1643.06	1845.04	1551.03	1821.74	1896.63	1700.82	2067.71	1843.67	1900.76	1772.53	1602.82
M130T205	[M+H-C2H7N]+	Gramine	130.064	205.288	HMDB0035762	C08304	Organoheterocyclic compounds	Indoles and derivatives	Indoles	28837.3	20570.1	24414.7	22435.3	19613.7	17030.4	40766.8	18486.4	22448.7	19333.9	23472.3	20141.7	22148.2	22977.3	29695.1	22704.9	20560.5	25419.5	27752.7	18944.3	33077.9	18361.6	18399.1	25111.1	20006.2	17895.3	29285.6	32789.1	31264.2	24468.2	27069.5	22064.8	18012.7	23402.5	28408.5	20481.9	19453.6	34824.4	21192.9	16991.2
M60T200	[M+H]+	Guanidine	60.0801	199.872	HMDB0001842	C17349	Organic nitrogen compounds	Organonitrogen compounds	Guanidines	1953.98	3145.54	3418.92	831.011	4452.26	5504.14	5345.21	4309.39	5132.45	4291.93	4328.88	4538.01	4579.6	1243.82	1700.83	1512.56	3070.9	985.91	2640.25	4433.1	5992.83	1060.93	4922.93	454.325	4511.91	3600.93	4309.54	3939.13	3008.57	5194.85	6020.89	2600.48	2241.35	1577.68	3378.02	4558.26	1083.63	4021.74	1528.48	4830.57
M152T226	[M+H]+	Guanine	152.055	225.647	HMDB0000132	C00242	Organoheterocyclic compounds	Imidazopyrimidines	Purines and purine derivatives	1643.66	1849.75	1836.5	1684.74	1946.98	1675.09	1629.16	1567.11	2012.98	1669.2	1511.54	1934.08	1901.8	1766.93	1913.14	1656.39	1738.31	1821.46	1603.48	1611.17	1560.26	1691.99	1835.38	1693.32	1730.27	1595.5	1642.56	1517.2	1598.42	1790.02	1546.7	1888.46	1881.89	1883.58	1888.08	1781.19	1532.02	1720.63	1558.11	2044.6
M500T247	[M+H]+	Halofantrine	500.176	247.398	HMDB0015349	C07634				5003.05	14865.2	11105.9	11131.2	9133.34	14188.7	6188.55	7694.84	6606.23	11933.8	6667.44	18778.2	5608.94	7853.81	8853.93	5321.08	8583.07	12663.5	5439.57	3709.09	6776.88	3891.67	4192.38	4299.31	4165.52	7209.41	9307.7	11776.2	5167.82	5313.47	8575.01	8078.21	12278.1	6091.59	5226	7905.92	8743.31	7819.99	6056.12	8286.61
M213T158	[M+H]+	Harmine	213.112	158.484	HMDB0030311	C06538	Alkaloids and derivatives	Harmala alkaloids		7365.47	7204.11	6416.77	7799.82	6913.07	3870.65	8545.1	10007.6	4377.09	4059.12	8246.73	6954.72	6560.61	5890.37	3843.19	3232.25	11357.2	3888.06	6845.43	6441.29	7093.53	8004.4	4322.34	4539.49	3266.19	3538.99	7622.99	6987.73	6621.41	4361.06	7938.31	7516.41	8535.08	9219.89	4027.12	4872.23	8307.58	5656.69	8955.16	7627.51
M517T339	[M+Na]+	Harpagoside	517.17	338.945		C09783	Lipids and lipid-like molecules	Prenol lipids	Terpene glycosides	560.441	578.736	783.858	801.267	656.963	564.062	584.639	552.41	520.641	576.022	341.093	611.508	382.193	699.479	764.523	538.35	315.279	370.509	508.55	309.658	370.482	868.411	616.817	566.155	586.848	708.393	477.355	375.666	486.714	479.901	849.808	600.549	772.306	533.23	484.089	670.318	572.726	583.735	524.157	900.66
M597T33_3	[M+Na]+	Herbimycin a	597.294	33.291		C11225				5566.65	3954.21	3126.38	4133.11	8429.15	6023.79	1164.62	2464.09	3237.09	3193.4	862.466	2936.26	1843.94	3620.34	1461.84	2605.36	1922.15	531.643	2015.09	2498.52	5653.67	4884.91	3764.67	5068.76	1451.67	1525.85	36008.9	2077.69	3681.09	3375.14	2581.56	2483.94	6019.21	2355.37	2080.06	12232.3	3424.47	3154.55	2903.22	5757.42
M303T28	[M+H]+	Hesperetin	303.085	27.7405	HMDB0005782	C01709	Phenylpropanoids and polyketides	Flavonoids	O-methylated flavonoids	2842.38	2409.45	1961.12	1490.3	1403.18	1864.19	3253.61	1834.68	2268.28	2076.9	1187.99	1537.43	1596.84	1477.27	2530.87	2260.64	2595.43	1986.39	1500.2	2445.09	2434.68	1501.15	1858.01	1867.44	2071.07	2292.4	3258.82	2016	3070.59	1575.06	1965.74	1072.28	2096.92	3554.65	1488.05	1866.97	1290.26	1813.17	1400.04	2074.33
M560T178	[M+H-H2O]+	Hexanamide, n-[(1s,2r)-2-hydroxy-1-(hydroxymethyl)heptadecyl]-6-[(7-nitro-2,1,3-benzoxadiazol-4-yl)amino]-	560.402	178.489			Lipids and lipid-like molecules	Sphingolipids	Ceramides	1406.31	734.247	961.637	1098.49	1033.65	1377.34	862.199	1524.98	965.129	1207.72	973.683	1189.13	706.456	1110.25	1126.59	1053.46	986.927	997.722	1014.86	1218.13	1163.74	584.361	1168.44	1351.03	887.133	536.229	1638.34	716.099	1060.38	731.73	951.874	1338.67	845.151	1005.23	890.258	913.57	1082.18	814.768	717.161	1014.95
M576T187	[M+H]+	Hexanamide, n-[(1s,2r,3e)-2-hydroxy-1-(hydroxymethyl)-3-heptadecen-1-yl]-6-[(7-nitro-2,1,3-benzoxadiazol-4-yl)amino]-	576.399	186.958			Lipids and lipid-like molecules	Sphingolipids	Ceramides	2130.86	1314.56	1874.11	1747.56	1613.83	1630.04	1376.75	2023.09	1311.09	1675.49	1874.38	1855.14	1512.3	2120.17	1585.69	1659.39	1246.49	1698.59	1670.48	2368.57	3032.71	1083.92	2720.69	1142.34	1644.09	1105.59	1550.93	726.915	2077.24	1043.84	1669.89	1409.99	1427.99	1976.46	959.79	2066.69	1443.03	1115.62	782.962	1659.24
M260T224	[M+H]+	Hexanoyl-l-carnitine	260.185	223.609	HMDB0000756		Lipids and lipid-like molecules	Fatty Acyls	Fatty acid esters	278646	75966.2	148563	580590	24336.6	140503	47340.2	72554	59964.6	40444.1	67071.2	38662.4	67174.8	42153.2	52317.2	64651.9	109942	56949.1	63554.6	181215	148700	143516	71405.6	94997.4	69299	35491.6	153729	74143.1	22809.8	78417.7	119098	82108.9	239413	295140	81673.2	81556.4	53909.3	153694	46154.8	46926.3
M269T297	[M+H]+	His-Leu	269.16	296.819		C05010	Organic acids and derivatives	Carboxylic acids and derivatives	Amino acids, peptides, and analogues	850.069	977.072	983.94	990.116	1290.65	1003.12	923.58	904.002	974.593	1077.34	1029.01	790.692	938.28	1024.63	1097.75	964.401	918.242	1061.08	991.82	1109.28	982.351	999.318	1051.55	827.249	1021.08	971.353	949.779	1074.3	992.567	976.339	1097.51	1108.04	1014.47	1072.07	960.102	1044.29	1061.19	1033.43	1131.1	1089.93
M306T262	[M+Na]+	His-Lys	306.079	261.559	HMDB0000133	C00387				1324.57	1039.1	1137.41	986.502	992.705	1211.73	1374.74	979.857	957.232	1023.55	1326.59	998.581	1076.72	2133.09	1104.76	1038.01	842.452	1208.77	937.995	1449.61	1126.21	2561.28	939.461	887.142	1133.75	1125.89	2266.33	2361.78	947.1	3562.27	1132.23	821.457	1099.67	1655.1	3103.31	989.547	1058.81	992.052	928.201	869.748
M245T223	(2M+Na)+	Histamine	245.149	223.471	HMDB0000870/HMDB0060263	C00388	Organic nitrogen compounds	Organonitrogen compounds	Amines	4815.38	1581.27	1815.73	1840.31	1056.81	2035.58	968.241	1263.77	1340.96	897.854	1271.3	854.244	1852.17	1000.61	3069.79	1302.95	1158.59	1969.31	1908.22	1518.91	1206.72	2015.46	1596.17	1845.68	2517.54	806.033	1525.53	2332.26	1238.81	813.402	1646.45	1410.96	2640.7	2184.3	1188.93	3212.05	970.778	1543.48	1734.26	1436.5
M156T448	[M+H]+	Histidine	156.076	447.626	HMDB0000177	C00135	Organic acids and derivatives	Carboxylic acids and derivatives	Amino acids, peptides, and analogues	45693.4	86967.6	63092	73926.6	158180	101015	86368.2	76646	55702.9	41344.5	76315.3	79112.3	21156.1	64309.6	83520.5	74584.5	103996	67624.7	106849	120599	132569	50498.1	66633.3	97634.4	55649.1	68023.6	77811.7	79425.1	58422.2	61641.5	83513.9	56191.4	63376.4	18609.4	83076.5	82487.8	44790.8	77560.9	71451.2	122574
M319T260	[M+H]+	His-Tyr	319.135	259.682			Organic acids and derivatives	Carboxylic acids and derivatives	Amino acids, peptides, and analogues	3695.4	3511.9	3840.21	3957.87	3543.67	3272.95	4556.79	3421.47	2308.78	4186.13	4478.67	5050.13	4367.62	4082	4863.67	3551.71	4742.41	5217.79	4486.67	3897.33	3450.29	4354.46	3344.4	4344.72	1256.8	3167.68	3074.89	4787.31	3302.37	3521.7	4112.69	2108.95	2351.58	1971.38	2671.75	3479.95	3930.85	4255	3551.56	3548.77
M158T175	[M+H]+	Homostachydrine	158.116	174.761	HMDB0033433	C08283	Organic acids and derivatives	Carboxylic acids and derivatives	Amino acids, peptides, and analogues	1622.29	1983.03	2268.31	1764.25	1778.57	1891.92	1228.22	1530.85	634.876	1973.88	3854.24	3410.51	1524.17	1983.28	4333.45	1061.87	2396.41	4825.22	910.17	2187.2	1879.09	1997.47	2069.18	1093.43	1023.6	3702.16	1888.34	2543.01	845.399	3711.87	2993.81	1361.94	1661.56	1511.76	1259.64	3169.34	1722.51	1929.68	734.015	1270.92
M559T159	[M+Na]+	Hyperforin	559.393	159.008		C07608	Lipids and lipid-like molecules	Prenol lipids	Monoterpenoids	6538.21	9076.57	8146.31	8326.37	8964.7	12938.8	6404.8	11914.8	11011.3	8850.68	5397.6	12657.8	8651.67	8070.12	9102.75	4570.7	10588.8	9513.44	4474.16	17636.4	8060.59	6430.1	17750.2	11845	5998.74	3634.56	4868.18	8293.16	5987.47	8024.66	8344.73	5140.76	9124.37	8369.09	5711.29	15048.1	8795.23	8477.93	10583.8	5259.25
M137T171	[M+H]+	Hypoxanthine	137.045	170.587	HMDB0000157	C00262	Organoheterocyclic compounds	Imidazopyrimidines	Purines and purine derivatives	51013.1	27013.2	8078.74	42564.2	26049.3	29169.1	37415.1	30443	39897.7	49008.6	39021	37369.7	32793	21559.7	39589	36762.2	39055.9	40050.6	41273.5	43751.2	41579.5	42366.6	37455.8	40491.2	21026.4	14020.2	27305.3	28766.4	7144.79	31884.2	34313.8	28003.5	45465.8	39946.5	36348.8	27427.9	36509	37385.6	28872.7	35494.7
M375T230	[M+H]+	Ile-Asp-Lys	375.212	229.576			Organic acids and derivatives	Carboxylic acids and derivatives	Amino acids, peptides, and analogues	1035.89	1087.75	1133.2	1006.25	997.118	1070.37	864.932	891.956	948.934	1046.51	930.165	959.525	1007.86	942.624	1078.68	987.591	1105.16	879.945	821.326	1015.21	1059.24	955.391	941.091	1201.69	927.511	711.505	911.922	984	1084.72	923.044	957.679	812.981	1077.44	940.949	863.192	892.489	907.103	978.326	959.674	878.215
M118T200	[M+H]+	Indole	118.064	199.655	HMDB0000738	C00463	Organoheterocyclic compounds	Indoles and derivatives	Indoles	3473.85	4010.42	4169.5	1788.37	5633.86	6068.5	6456.6	6111.29	6434.93	5320.35	5775.68	5551.33	6447.9	2770.11	3276.05	2547.98	4176.64	2250.52	4135.71	6215.64	6208	2361.52	6110.61	2215.17	6482.35	5468.95	6287.65	4981.74	5128.22	7545.46	6858.75	4548.01	5688.86	2936.38	5279.67	6117.28	2517.56	6024.62	3304.67	6462.31
M160T158	[M+H]+	Indole-3-acetaldehyde	160.059	157.846	HMDB0001190	C00637	Organoheterocyclic compounds	Indoles and derivatives	Indoles	7114.64	13408.1	4574.39	6090.83	6786.74	5407.24	6573.98	7343.06	6388.75	6366.44	5721	5512.12	7610.56	6503.43	7458.12	5303.5	6450.96	6155.75	6357.16	5685.27	7761.61	10962.4	6291.67	6165.41	7428.39	5840.65	4738.36	5850.99	5005.54	6207.83	6181.95	5937.52	6371.36	4975.84	5558.02	6280.33	5760.81	6453.19	5805.97	5687.71
M175T50	[M+H]+	Indole-3-acetamide	175.086	50.054	HMDB0029739	C02693	Organoheterocyclic compounds	Indoles and derivatives	Indoles	9202.73	10632.2	5600.55	8984.17	9451.9	6374.86	13743.9	15226.9	3999.15	7062.96	10085.2	11076.6	10460.5	5843.71	13390.8	6431.84	5517.02	14239.7	13257.3	15248.1	10614.8	745.265	8584.57	11178.4	9703.31	6756.64	6182.93	9600.13	11824.4	10588.8	10935.2	8640.81	16910.5	2397.35	13029.2	8577.07	8411.55	11012.7	7611.89	10412.4
M157T157	[M+H]+	Indole-3-acetonitrile	157.075	157.085	HMDB0006524	C02938	Organoheterocyclic compounds	Indoles and derivatives	Indoles	26656.9	29531.3	20902.1	17351.8	12704.7	16538.6	22013.1	14829.5	18902.2	20358.8	16176.1	8229.65	15252	15660.1	17620.7	19009.6	12156.1	20883.1	21409.9	22783.5	20052	13814.1	12177.1	15766.2	15419.5	11413.8	18817.5	15375.8	16852.9	13506.7	13746.8	18230.1	21171.9	13961.3	22618.2	12383.4	13662.7	15265.7	14256.5	14631.5
M186T163	[M+H-H2O]+	Indole-3-butyric acid	186.114	163.17	HMDB0002096	C11284	Organoheterocyclic compounds	Indoles and derivatives	Indoles	1907.41	1343.04	2165.56	1542.43	3600	3211.22	3478.13	2966.17	3624.18	2512.64	2443.57	3250.67	2923.46	1609.65	1545.95	1675.07	2442.76	902.997	2370.52	2914.26	3940.05	1282.4	4151.02	1995.64	3544.25	2137.73	3224.41	2143.03	2041.06	3659.43	4789.22	2427.79	1909.82	1330.67	2566.09	4367.94	920.459	3716.04	1812.94	4634.11
M130T34_2	[M+H-H2O]+	Indole-3-carbinol	130.064	34.125	HMDB0005785		Organoheterocyclic compounds	Indoles and derivatives	Indoles	21978.3	23401.8	22889.9	19618	15467.6	14909.7	27072.7	16912.9	21975.7	21649.4	18554.3	14849.8	19407.6	17155.5	26924.1	26058.3	18057.4	21478.9	26017.5	32283.6	28027	26786.3	27181.7	21973.5	19309	23322.7	25833.4	24008.8	27962	25267	25586.8	30027.9	25857.5	8051.6	27882.7	32524	25919.4	28276.2	36411.8	31570.6
M162T306	[M+H]+	Indole-3-carboxylic acid	162.075	305.827	HMDB0003320	C19837	Organoheterocyclic compounds	Indoles and derivatives	Indolecarboxylic acids and derivatives	6881.86	6439.14	4884.81	4001.93	2390.92	3156.57	4111.26	7860.16	5259.35	6075.74	3647.58	3349.93	4095.52	7020.92	6898.49	2336.06	5682.34	6590.71	2972.26	2127.67	5401.32	10015.1	7752.89	3186.97	5617.39	9130.53	8239.84	7968.3	5460.47	3828.89	3098.17	10231.9	6935.76	6018.16	3161.91	4892.13	4098.62	4790.58	7184.85	4144.89
M158T158_1	[M+H-CH2O2]+	Indole-3-pyruvic acid	158.059	157.578	HMDB0060484	C00331	Organoheterocyclic compounds	Indoles and derivatives	Indolyl carboxylic acids and derivatives	21749	23134.7	18434.3	16997.1	13494.3	14100.6	21861.3	13133.1	19190.4	11866.3	14560	13507.9	15470.8	15269.8	14091	15684.6	11490	16835.5	26655.2	20605.5	15441.3	12346	12818.1	12823.4	12266.8	15707.1	16896.1	13909.7	13930.7	12900.5	12414.9	1755.71	16345.1	12868.3	18477.7	11436.1	12176.4	13488.8	15033.4	11313.2
M176T276	[M+H]+	Indoleacetic acid	176.065	275.967	HMDB0000197	C00954	Organoheterocyclic compounds	Indoles and derivatives	Indolyl carboxylic acids and derivatives	8294.79	14078.2	11328.8	10453.9	5220.87	11151.7	12448.2	10717.2	12300.5	5328.39	5156.29	5839.58	11253.9	6165.44	14909	7768.35	5204.12	14763.1	12949	13865.9	13779.7	14215.3	7406.16	13337.4	12839	5524.29	12991.5	14074.4	1686.58	13520.6	13763.4	13999.9	9099.3	14480.3	2879.06	16305.8	7910.34	16322.8	13990.1	8661.68
M588T313	[M+Na]+	Ipecoside	588.207	313.174		C09464	Lipids and lipid-like molecules	Prenol lipids	Terpene glycosides	2643.22	1489.43	4221.08	1510.56	3253.5	3653.47	3067.18	3298.05	3274.85	3006.11	2011.1	2336.24	3356.65	3184.98	3502.68	5436.58	2486.11	3041.85	1844.34	3259.71	2620.78	1560.82	3355.42	2576.42	3282.38	3102.55	3076.82	2847.36	2487.46	2879.74	2773.35	3415.57	1726.43	2810.36	5218.79	2295.64	3282.9	2126.46	2743.64	3180.01
M429T35_3	[M+H]+	Irbesartan	429.238	35.288	HMDB0015163	C07469	Benzenoids	Benzene and substituted derivatives	Biphenyls and derivatives	8238.34	7801.84	5938.45	6199.7	4303.58	1.07545e+07	4849.46	5449.47	4879.07	5089.75	5168.91	5610.41	1018.99	5131.77	4790.15	4189.16	2491.28	5105.2	1686.04	5638.49	6368.32	6197.26	3968.68	4128.73	4699.87	1108.6	6420.98	4358.41	5105.42	765.923	7302.52	6783.94	2815.46	2028.72	1534.19	4337.27	4993.54	7759.11	4519.24	2618.22
M523T308	[M+H]+	Iridin	523.122	308.092		C10465	Phenylpropanoids and polyketides	Isoflavonoids	Isoflavonoid O-glycosides	391.975	558.427	394.677	579.363	519.589	390.614	479.748	427.376	427.611	483.838	419.422	435.955	296.064	412.324	441.242	469.712	399.196	627.964	384.698	412.02	642.67	384.499	659.298	445.615	325.973	241.528	354.269	604.872	485.259	516.232	443.573	176.003	361.872	627.284	436.379	472.319	459.461	545.688	307.791	341.62
M415T161	[M+Na]+	Isodeoxycholic acid	415.28	161.373	HMDB0002536	C17661	Lipids and lipid-like molecules	Steroids and steroid derivatives	Bile acids, alcohols and derivatives	3391.45	4105.07	3156.08	1730.98	3000	2857.84	2500.1	3322.33	3482.33	4415.97	3220.77	2749.03	3178.74	2143.12	2078.2	2161.66	3854.36	2097.16	854.459	6914.64	1429.72	2748.67	2711	2741.71	1847.92	1599.63	1489.4	2582.11	2017.59	2021.59	2336.49	868.531	1905.02	2157.95	1838.01	1672.38	2144.66	2857.83	3643.66	1583.45
M589T158	[2M+H]+	Isopropyl dodecylfluorophosphonate	589.442	157.736			Organic acids and derivatives	Organic phosphonic acids and derivatives	Phosphonic acid esters	16539.3	9375.9	11029.9	11817.2	17039.7	14652.5	9511.79	19799.2	16280.8	15294.2	9594.86	19673	25402.4	16757.2	13577	8152.6	12771.9	12868.8	7875.47	19709.8	12738	8393.36	12287.2	17706.7	9281.99	7734.64	6153.58	13703.6	8611.03	9777.41	9167.85	6717.26	9457.69	20273.8	7898.29	15583.4	13136	7800.72	11877.2	8552.7
M194T329	[M+H-H2O]+	Isoproterenol	194.116	329.028	HMDB0015197	C07056	Benzenoids	Phenols	Benzenediols	13611.4	13657.4	12605.8	15721.9	14233.8	12169.3	12315	14950.5	14318.9	14158.5	9914.87	12886.8	13327.3	16608.8	14404.5	14401.6	12623.8	13574	13683.7	11794.5	16174.1	11714	16812	15334.5	15060.5	15154.2	11844.8	14947.3	15073.1	17870.1	11600.6	14279.9	15916.7	15250	15305.2	16388.2	15701.4	16964.7	15757.1	13300.9
M130T136	[M+H]+	Isoquinoline	130.064	135.978	HMDB0034244	C06323				65326.4	48872.1	35181	38292.1	39754.1	40653.2	57567.6	57662.5	47678.4	27092.6	56006	53884.9	37327.3	32725.4	60828.5	45711.3	52489.3	60274.2	124021	57302.4	45020.6	39227.3	22528.3	54562	37516.1	39200.2	56694.6	56291.7	51378.1	50233.8	42322	45828.6	78671.7	45607.7	55548.1	37616.6	45642.7	42629.4	54123.7	44241
M385T217	[M+H]+	Isorhynchophylline	385.196	217.133		C16980				944.131	925.344	942.278	947.969	938.238	1010.1	873.241	878.64	857.826	974.542	963.111	950.467	909.646	861.473	904.026	802.988	932.861	1183.37	902.7	932.875	965.943	1000.51	1432.45	929.514	889.53	967.461	906.838	974.048	933.487	808.81	890.448	960.602	1021.56	971.387	930.978	1027.5	942.58	917.286	875.893	1045.16
M246T241	[M+H]+	Isovaleryl-l-carnitine	246.169	240.843			Lipids and lipid-like molecules	Fatty Acyls	Fatty acid esters	185228	83667.8	110305	118697	64116	120411	60396.4	75063.8	80181.4	59016.5	127416	88806.7	75469.5	91669.9	66138.2	58626.3	106953	79888	56820.6	102058	136696	68830.2	82343.6	133791	70038.3	22707.5	137994	127726	44401.6	68271.4	59366.7	89319	105262	86977.7	71271.1	96067	83718.7	158382	75674.3	67169.4
M175T244	[M+H]+	Juglone	175.056	243.901	HMDB0030773	C03840	Benzenoids	Naphthalenes	Naphthoquinones	2703.36	1375.42	1160.12	2634.28	1034.88	1039.44	1215.51	1504.39	1608.47	1635.89	1860.32	1845.53	860.976	909.437	981.45	845.887	1393.41	1804.1	1635.43	883.396	4408.08	1675.5	1073.04	1444.8	1706.11	1011.1	1011.51	1724.44	1314.66	1800.05	1402.59	1558.33	1196.46	1698.45	1027.24	1375.48	882.192	1814.17	1509.69	1233.65
M90T374	(M+H)+	L-Alanine	90.054	374.231	HMDB0000161	C00041	Organic acids and derivatives	Carboxylic acids and derivatives	"Amino acids, peptides, and analogues"	7899.5	6389.68	6845.25	7098.73	3282.21	6272.11	7963.28	3874.08	3160.53	8066.52	2942.08	6587.89	4140.37	10935.4	5076.2	20146.2	18330.1	3545.57	9469.91	6299.03	3201.28	13351.4	2505.34	7498.57	7811.8	15815.1	4720.95	8120.96	13872.5	8761.82	6006.49	6963.64	32571.9	6687.89	6763.34	7966.14	9110.12	12488.5	11408.7	5512.89
M448T168	[M+H]+	L-arachidonoylcarnitine	448.342	168.188			Lipids and lipid-like molecules	Fatty Acyls	Fatty acid esters	13598.6	14938.1	12939.6	12525.8	7778.59	13135.8	9255.56	15181.5	11822.4	13597.9	10817	14474.8	13637.1	10207.2	14682.8	8767.18	18049.9	14184	10380.3	14350.1	13721	5814.12	14707.9	10168.8	11606.3	5880.67	11456.2	11009.7	8722.27	7712.33	21354.2	13133.4	12264.5	12199.4	10528	12428.2	10500.6	11443.2	13686.2	16299.8
M175T541	(M+H)+	L-Arginine	175.119	540.778	HMDB0000517	C00062	Organic acids and derivatives	Carboxylic acids and derivatives	"Amino acids, peptides, and analogues"	138317	48425.5	61560.3	103607	256488	96530.5	372174	251227	63557.3	143555	43145.5	43300.9	120078	290988	74526.9	191777	92308.2	91582.1	115338	155082	89482.3	176831	306380	124166	139564	171554	55204.5	83781.7	89468.3	148142	71643.9	68654.7	85882.6	80053.7	117577	134133	192421	167115	175313	221556
M400T236	[M+H-H2O]+	Latanoprost ethylamide	400.304	235.659			Lipids and lipid-like molecules	Fatty Acyls	Eicosanoids	2602	2409.19	2583.25	2457.3	2700.69	2800.2	2692.17	2494.21	2677.68	2375.64	2733.43	2049.76	2303.96	2675.91	2336.48	2439.21	2614.56	2340.06	2076.47	1987.28	2467.6	2306.29	2179.19	2515.76	2420.08	2628.99	2406.97	2447.5	2231.36	2121.33	2457.59	1610.9	1776.21	2066.82	2242.32	2283.21	2389.7	2144.23	1303.26	1329.47
M193T299	(M+K)+	Lavandulol	193.094	299.218						873.539	1100.02	1012.3	916.591	1033.08	1000.58	917.172	923.984	981.817	1166.28	912.683	896.864	899.539	862.959	983.981	898.981	997.825	1066.48	977.509	848.836	1065.13	1028.75	950.66	893.937	937.228	875.193	894.789	904.65	959.885	909.266	952.127	878.748	983.84	869.508	1028.53	1032.36	1012.86	1150.73	1060.11	876.402
M162T365	[M+H]+	L-carnitine	162.113	364.621	HMDB0062496	C00318	Organic nitrogen compounds	Organonitrogen compounds	Quaternary ammonium salts	1.16906e+07	1.06231e+07	7.10765e+06	1.18832e+07	1.01882e+07	1.54326e+07	9.91248e+06	1.10608e+07	8.5816e+06	1.3633e+07	1.5567e+07	9.92099e+06	1.02368e+07	1.03896e+07	7.9223e+06	6.40077e+06	1.21108e+07	6.82211e+06	8.44522e+06	5.63646e+06	1.44435e+07	1.05959e+07	9.16325e+06	9.50921e+06	1.08381e+07	1.24899e+07	6.47591e+06	1.05632e+07	9.98375e+06	9.54633e+06	1.11742e+07	1.18951e+07	1.35544e+07	9.34605e+06	1.09469e+07	1.22215e+07	1.15977e+07	6.31839e+06	8.04004e+06	1.05536e+07
M298T436	[M+H-C5H7O3N]+	L-cysteine-glutathione disulfide	298.051	436.212			Organic acids and derivatives	Carboxylic acids and derivatives	Amino acids, peptides, and analogues	12849	17787.3	6258.15	15662.8	11123.6	11377.4	7357.31	12326.5	14167.6	12810.8	15923.1	13542	13205.3	11050.5	10189.6	11497.6	13808.8	5182.3	14394	14841.9	14888.8	12239.8	11642.5	11545.3	12348.8	1466.86	14616.9	17794.4	9575.76	10642.5	5374.14	18344.9	13929	13342.3	12988.9	14828.9	13166.4	11250	7434.41	12615.6
M474T211	[M+H]+	Leu-Trp-Arg	474.306	210.506			Organic acids and derivatives	Carboxylic acids and derivatives	Amino acids, peptides, and analogues	1462.15	1045.7	1793.33	930.274	1774.81	4338.44	1279.11	1657.75	1172.17	705.094	1081.46	977.408	2942.46	2092.75	1543.19	1578.6	2131.03	1678.95	1724.49	1125.82	2428.83	1021.58	1025.97	2163.06	1595.56	1621.6	1286.5	1774.96	2537.31	1054.67	1062.53	1328.77	1201.11	1851	1817.86	1745.52	952.818	2481.28	1232.76	1361.14
M148T461	(M+H)+	L-Glutamate	148.059	460.871	HMDB0000148	C00025	Organic acids and derivatives	Carboxylic acids and derivatives	"Amino acids, peptides, and analogues"	674.909	825.498	844.792	681.248	681.252	431.287	2458.03	628.541	1137.13	497.07	537.138	758.784	419.677	1246.09	1588.81	485.581	1307.46	1259.77	528.588	846.224	470.239	667.314	1044.44	708.458	895.047	1215.29	473.601	780.731	1048.24	830.708	513.977	586.764	1066.57	1222.03	460.526	809.19	656.691	1014.68	813.126	1064.78
M188T346	(M+CH3CN+H)+	L-Glutamine	188.102	345.825	HMDB0000641	C00064	Organic acids and derivatives	Carboxylic acids and derivatives	"Amino acids, peptides, and analogues"	3418.12	3030.04	2255.24	2488.67	2596.18	1834.59	1699.87	3180.51	2929.11	2861.69	3083.5	2678	2966.38	2691.9	1266.19	3438.75	2917.62	3655.98	3135.51	2372.45	2001.35	1032.93	2989.86	2535.09	2740.2	2713.9	3176.92	2909.74	2737.54	3118.13	2820.67	3785.71	2470.3	2501.52	2021.97	4087.41	3351.29	2330.36	3093.97	1852.97
M276T399	[M+H]+	L-glutarylcarnitine	276.143	399.017	HMDB0013130		Lipids and lipid-like molecules	Fatty Acyls	Fatty acid esters	482.1	587.017	410.217	515.74	784.319	513.685	986.118	508.509	639.156	724.246	562.896	499.885	537.105	465.842	444.388	817.867	435.775	454.634	2252.37	291.878	605.432	253.076	871.438	653.97	435.366	459.13	1018.7	512.133	675.398	234.569	663.594	466.514	256.155	530.401	349.94	332.38	465.168	1016.87	409.257	688.287
M156T555	(M+H)+	L-Histidine	156.076	554.682	HMDB0000177	C00135	Organic acids and derivatives	Carboxylic acids and derivatives	"Amino acids, peptides, and analogues"	3584.95	14041.9	58688.6	16535.5	30779.3	36422.4	8891.32	24164.7	11461.3	12082	22706.7	3658.55	14437.5	12361.2	12059.5	13197.8	41340.2	14944.5	17745.7	4879.82	15231.3	22348.2	18497.3	16838.2	18496.6	25337.6	18041	11763.6	17311.9	19531.9	28452.6	11241.9	13980.8	16664.7	30105	21770.1	23523.8	22192.3	11521.1	18333
M189T386	[M+H]+	L-homoarginine	188.991	385.51	HMDB0000670	C01924	Organic acids and derivatives	Carboxylic acids and derivatives	Amino acids, peptides, and analogues	768.677	621.596	696.263	616.478	849.233	746.269	616.743	632.603	635.18	672.75	540.634	725.261	793.87	892.041	924.804	683.749	669.41	413.684	839.825	524.839	598.654	952.569	539.544	594.341	605.267	727.298	720.143	653.987	682.478	590.602	686.687	621.301	681.872	777.853	594.738	592.511	582.382	668.658	649.521	679.302
M177T267	(M+CH3CN+H)+	L-Homocysteine	177.068	267.119	HMDB0000742	C00155	Organic acids and derivatives	Carboxylic acids and derivatives	"Amino acids, peptides, and analogues"	3448.53	2206.31	3808.62	2873.46	1810.67	4848.98	2899.44	3473.62	3064.37	3298.05	2210.45	3318.63	1284.27	3486.88	4356.19	3318.24	1417.83	2828.25	2528.34	3825.02	2625.33	2601.47	3549.3	3461.83	2803.24	2490.41	3244.42	2572.51	3041.09	2574.98	1540.28	2465.22	1738.13	4109.69	2339.4	5625.3	2889.83	4609.18	1012.24	4304.71
M116T315	[M+H-CH5ON3]+	L-hydroxyarginine	116.07	314.932	HMDB0004224	C05933	Organic acids and derivatives	Carboxylic acids and derivatives	Amino acids, peptides, and analogues	925279	1.02022e+06	922761	844013	1.08429e+06	1.9528e+06	1.29956e+06	1.08588e+06	450760	811872	823212	916994	1.68125e+06	992613	848403	1.56455e+06	544275	997093	652038	954846	893659	646341	949090	832127	927989	706976	797003	858320	1.57448e+06	1.18012e+06	588361	694180	873544	762620	847074	508509	533152	555757	909332	855318
M263T112	[M+H-CH4O]+	Linoleic acid methyl ester	263.236	112.142	HMDB0034381		Lipids and lipid-like molecules	Fatty Acyls	Lineolic acids and derivatives	14246.3	14350.2	4423.09	8397.11	12691.4	14362.6	7231.3	28610.5	21759	11533.7	7839.58	22306.3	15487.8	20103.8	13297.2	7740.49	12450.6	17222.2	13360.3	23610.7	12221	4386.04	11922.6	15003.3	6882.03	9343.37	4847.97	15835.8	3821.1	17283	13216	2834.31	5962.51	10496.5	7257.83	6498.71	17791.6	23515.7	30019.6	12975.3
M279T37	[M+H]+	Linolenic acid	279.231	36.944	HMDB0001388	C06427	Lipids and lipid-like molecules	Fatty Acyls	Lineolic acids and derivatives	28124.6	23847.5	28265.6	27448.7	23946.4	40388.1	12849.1	21238.2	41584.9	21301	46732.5	36418.2	27430.6	25314.8	27716.4	21218.3	22594.2	22717.4	13030.1	29559.3	29691.2	36422.9	16784.2	46659	25144	10672.2	12054.8	26369.1	28981.7	29184.4	43571	18412.4	23478.7	33457.8	22718.9	37631.8	31640.9	18987	30791.6	24262.9
M324T36	[M+H]+	Linoleoyl ethanolamide	324.288	35.652	HMDB0012252		Organic nitrogen compounds	Organonitrogen compounds	Amines	17979.8	10663.3	14349.7	14124.1	12797.4	7918.69	13814.2	11195.7	9305.42	12095	13777	10621.5	13054.5	12545.2	8703.57	11696	9553.09	12005.2	13465.6	14369.4	12415.2	14081.9	11427.8	8423.01	8117.34	10307.4	8720.46	8078.84	12363.2	8174.17	16351.4	11176.1	15171.2	10935.5	14683	11565.5	13093.7	12233.5	6825.31	12099.9
M424T172_2	[M+H]+	Linoleoylcarnitine	424.341	171.628	HMDB0006469		Lipids and lipid-like molecules	Fatty Acyls	Fatty acid esters	136359	146959	133326	136717	51693.8	167078	58921.9	137726	76898	150830	101492	124326	121126	111345	137427	117943	138499	150107	133333	146703	131688	107954	134269	77735.5	111897	54124	153314	125381	85475	94209	144604	146104	127077	147526	79326.8	138083	108856	109751	92726.4	91466.5
M245T112	[M+H-C2H7O3N]+	Linoleoylglycine	245.225	111.504			Organic acids and derivatives	Carboxylic acids and derivatives	Amino acids, peptides, and analogues	2713.86	2349.86	962.31	2910.67	3774.63	2688.89	2005.85	10768.5	7450.29	2192.71	2643.06	5919.95	9844.55	3543.25	2428.14	1223.02	1976.42	2677.99	1503.49	2913.84	2083.98	2309.53	2339.8	4692.01	1669.57	2881.13	156.103	3389.27	1230.27	2814.74	3088.58	338.026	3073.4	2835.07	1230.75	1872.12	5871.93	2127	4332.72	2351.71
M173T243	(M+CH3CN+H)+	L-Isoleucine	173.128	242.654	HMDB0000172	C00407	Organic acids and derivatives	Carboxylic acids and derivatives	"Amino acids, peptides, and analogues"	59427.4	67356.6	37807.8	27741.2	35068	37780	44764.4	33379.9	33728	44154	47581.7	37006.5	35350.6	37731.8	54530.9	38584.7	54892	65889.6	45195.8	47174	41064.3	63293.5	44670.9	39709.3	49018.7	36474.6	50290.5	66556.2	39970.4	52783.5	53577.1	56427.8	43636.1	47964.8	48884.2	56960.7	58688.2	65776.5	46209.2	36295.1
M539T311	[M+H]+	Lithospermic acid	539.098	310.94		C08745				946.182	876.754	1037.56	918.075	737.403	1409.79	1123.28	1100.7	846.367	792.413	1126.24	947.73	1040.9	1011.55	1434.2	1474.64	1251.4	1217.76	883.057	1084.85	1532.93	746.677	1274.99	1105.19	1029.34	811.121	1125.01	1977.06	998.008	1232.83	1275.5	787.993	1497.12	1751.39	933.613	762.474	853.779	1380.51	868.934	1165.76
M132T323	(M+H)+	L-Leucine	132.101	323.461	HMDB0000687	C00123	Organic acids and derivatives	Carboxylic acids and derivatives	"Amino acids, peptides, and analogues"	12924.9	13227.7	11342	10263.7	3501.03	4673.72	15455.6	12881.5	11508.3	10728	11838.5	12674.3	11242.5	11124.4	13061.2	16177.4	10858.3	12528.7	5010.9	10794.5	9732.95	6250.88	4519.3	10460.7	11227.2	10113	10904.2	4905.21	10034.2	10637.2	5428.5	12459.3	10974.1	11498	5265.9	10598.7	11777.4	13414	4989.86	10918.3
M150T292	[M+H]+	L-methionine	150.057	291.673	HMDB0000696	C00073	Organic acids and derivatives	Carboxylic acids and derivatives	Amino acids, peptides, and analogues	8695.93	10876	7067.71	9118.11	6057.5	9095.15	13538.8	11468.2	17938.2	9811.38	16298.8	9442.39	15548.1	11056.7	13021.6	12844.1	9881.29	11880.4	9132.8	13696.6	16549.2	10032.1	14631.1	14353.3	13660.6	14474.7	8182.7	14981.7	6835.65	8777.13	10627	19218.5	8077.97	10274.4	14750.3	13761.1	10031.4	11103.8	10242.4	9263.78
M730T502	[M+Na]+	Lnt	730.235	502.012	HMDB0006566		Organic oxygen compounds	Organooxygen compounds	Carbohydrates and carbohydrate conjugates	359.283	170.579	453.722	332.902	259.274	396.88	303.665	389.181	329.615	397.369	356.165	447.175	380.274	330.813	418.661	477.741	319.14	452.321	450.699	335.332	295.886	409.012	387.819	506.399	439.337	313.579	302.141	509.606	360.692	375.738	310.723	264.336	475.289	439.251	335.924	373.731	308.07	346.806	420.894	337.126
M651T283	[M+Na]+	Lopinavir	651.367	283.091	HMDB0015539	C12871	Organic acids and derivatives	Carboxylic acids and derivatives	Amino acids, peptides, and analogues	861.585	462.526	405.768	161.726	205.974	497.761	344.647	128.239	97.6409	216.968	126.688	128.946	215.312	450.567	195.385	80.2136	282.437	384.786	46.069	359.341	193.405	200.99	218.344	190.324	191.734	203.092	203.546	333.368	169.064	175.965	172.044	170.504	170.77	185.471	192.418	329.575	252.821	340.454	132.53	142.676
M400T173	[M+H]+	L-palmitoylcarnitine	400.341	173.011	HMDB0000222	C02990	Lipids and lipid-like molecules	Fatty Acyls	Fatty acid esters	63708.1	77890.5	78557.9	94915.4	20761.8	78728.7	55997	73248.4	77978.2	53324.4	60142	50045.1	66726.3	68837.5	57400.5	43772.5	87455.6	61876.5	53416.1	80733.7	77420.8	51830.9	76126.9	50016	59975.2	45051.8	72402.6	90116.9	40333.2	48894.2	83405.3	91328	83807.2	74239.1	54250.5	93530.6	56102.3	64118.8	53804.5	75822.9
M496T194_2	[M+H]+	Lpc 16:0	496.34	194.226			Lipids and lipid-like molecules	Glycerophospholipids	Glycerophosphocholines	1.83193e+07	1.59737e+07	1.39482e+07	1.70487e+07	1.3192e+07	1.40783e+07	1.32065e+07	1.38185e+07	1.42604e+07	1.68028e+07	1.41444e+07	1.41368e+07	1.33778e+07	1.66432e+07	1.21931e+07	1.65596e+07	1.65437e+07	1.49821e+07	1.43127e+07	1.83111e+07	1.84607e+07	1.67305e+07	1.51012e+07	1.38062e+07	1.62187e+07	1.65655e+07	1.74846e+07	1.32403e+07	1.62643e+07	1.31993e+07	1.5679e+07	1.64464e+07	1.58347e+07	1.7629e+07	1.49416e+07	1.85918e+07	1.48407e+07	1.46166e+07	1.49089e+07	1.62297e+07
M520T193_2	[M+H]+	Lpc 18:2	520.339	192.965			Lipids and lipid-like molecules	Glycerophospholipids	Glycerophosphocholines	1.26994e+07	4.38969e+06	7.93691e+06	7.80037e+06	7.28647e+06	7.66508e+06	5.90736e+06	7.67022e+06	7.61727e+06	8.28655e+06	4.41692e+06	7.69261e+06	7.98442e+06	1.38827e+07	7.47874e+06	7.97897e+06	7.67262e+06	5.08265e+06	7.54868e+06	8.2442e+06	7.74352e+06	8.02581e+06	7.13977e+06	7.96368e+06	7.13166e+06	6.61139e+06	8.25772e+06	4.2239e+06	7.7648e+06	7.12339e+06	7.17436e+06	6.67536e+06	3.87358e+06	7.59988e+06	4.21142e+06	6.1224e+06	8.2295e+06	5.46285e+06	6.35785e+06	9.44359e+06
M166T294	(M+H)+	L-Phenylalanine	166.085	293.909	HMDB0000159	C00079	Organic acids and derivatives	Carboxylic acids and derivatives	"Amino acids, peptides, and analogues"	23751	29098	26365.3	19939.1	22259.5	24293.7	20262.8	44924.1	36421.7	33793.7	23124.9	21365.7	26697.4	18953.9	30193.1	48329.8	22515.8	24826	20935.6	20136.4	25881.6	19686.3	24189.7	19346.8	23002.2	21120.7	23331.2	36526.1	20664	22993.6	22276.7	29870.7	23554.7	24015.8	22242.8	23864.9	20507.5	25816.6	21677.9	20887.5
M130T311	[M+H]+	L-pipecolic acid	130.085	311.062	HMDB0000716	C00408	Organic acids and derivatives	Carboxylic acids and derivatives	Amino acids, peptides, and analogues	15412.4	9952.8	15699.1	10601	12351.3	13464.4	18333.7	18169.7	10010.3	18864	9463.55	12761.2	12756	18934.8	15498.4	12846.8	9541.22	11442.3	12366.8	12721.6	15584.7	11839.2	11949.2	11027.8	11819.3	9401.81	22762.4	10804.2	13922.4	9248.97	11475	12736	15768.9	8928	13974.7	11966.5	11450.7	12802.6	11794.5	11382.8
M218T281	[M+H]+	L-propionylcarnitine	218.138	280.9	HMDB0062514		Lipids and lipid-like molecules	Fatty Acyls	Fatty acid esters	293101	309904	305576	322276	317975	173309	296164	114914	584112	339445	213816	320699	210961	122971	115421	334749	137335	189525	161909	356496	292262	205867	272525	187601	321326	168494	521996	332982	115352	209040	153306	255463	227893	428874	344028	138303	145160	374474	308110	285039
M223T269	(M+CH3CN+H)+	L-Tyrosine	223.106	269.423	HMDB0000158	C00082				3025.62	6811.03	3734.07	3182.96	2013.67	3575.33	3448.42	3458.8	2279.94	2751.43	3567.04	2662.4	3262.47	3217.83	4715.88	3208.19	4945.86	4816.66	2742.06	5034.35	4720.14	4949.49	4169.7	2396.61	2938.06	3170.3	3106.31	5374.47	1902.25	3718.67	3566.14	3975.36	4872.1	3589.83	5299.88	4253.12	5162.53	3803.18	3484.53	3169.24
M287T26	[M+H]+	Luteolin	287.054	25.919	HMDB0005800	C01514	Phenylpropanoids and polyketides	Flavonoids	Flavones	1843.22	1593.91	799.873	1187.49	620.362	1769.64	1998.8	1790.9	1548.08	1606.22	1218.47	1422.48	801.998	1492.84	1152.56	1441.81	1306.8	435.506	1489.72	2033.04	788.989	1397.48	1464.38	1514.05	1533.27	1318.16	1837.76	1280.99	691.451	1366.59	1275.97	1217.1	1717.52	3316.88	656.069	1469.1	1446	913.638	1181.61	1618.58
M159T161	(M+CH3CN+H)+	L-Valine	159.115	160.582	HMDB0000883	C00183	Organic acids and derivatives	Carboxylic acids and derivatives	"Amino acids, peptides, and analogues"	26186	890.129	27770.9	23147.4	18564.1	25325.8	26750.5	24205.3	27823.4	27685.7	27172.3	28464.6	30952	28874.7	1249.65	25185	21903.6	24616.2	22960.2	1676.24	17641.6	43953.1	35860.7	1543.28	26435.4	26477.9	22502.5	24891.7	24269.8	27227.1	25027.4	21963.8	28060.6	22611.2	26287.3	28137.5	25651.8	34285.7	26510.6	21843.1
M536T163	[M]+*	Lycopene	536.464	162.583	HMDB0003000	C05432	Lipids and lipid-like molecules	Prenol lipids	Tetraterpenoids	3649.68	6182.69	9430.28	6801.55	2590.18	8941.78	3325.62	1560.6	1901.18	6976.46	6129.8	1633.23	3993.65	3122.9	4889.4	5952	4552.6	5357.54	6143.03	7103.71	2784.56	6506.96	2661.94	2154.29	5891.66	3082.42	6216.82	5960.4	3739.69	4982.17	5980.91	9112.45	4559.35	5424.41	4559.44	4704.47	5523.64	2647.22	3623.83	5484.05
M130T276	[M+H-NH3]+	Lysine	130.085	275.545	HMDB0000182	C00047	Organic acids and derivatives	Carboxylic acids and derivatives	Amino acids, peptides, and analogues	94152.2	29279.4	86820.6	51646.1	60421.7	65090.7	21889.8	227456	62831.7	126536	110801	58796.5	45771.9	50753.1	76647.5	138851	55869.3	96558.7	104709	72905.7	70135.6	14288.5	62378.6	43130.4	64243.6	61235.4	110760	60913.3	83914.6	32530.1	65222.3	55261.3	69206.6	30460.3	67255.2	45180.6	59129.9	46175	38540.6	47121.5
M246T548	(M+H)+	Lys-Val	246.18	547.763						1064	1065.27	1030.2	1114.92	1121.39	956.98	1016.84	1050.21	1090.04	1064.06	1135.42	442.107	1068.82	1103.92	1014.38	1026.45	1073.85	1050.73	1064.56	1103.44	1035.93	977.904	1004.28	1082.01	1038.62	911.371	1064.14	812.721	1058.54	1077.31	1057.79	963.187	1175.09	982.441	1065.23	972.618	977.715	1135.27	1021.65	1080.47
M248T331	[M+H]+	Malonyl-l-carnitine	248.111	330.858	HMDB0062592		Lipids and lipid-like molecules	Fatty Acyls	Fatty acid esters	26381.3	20379.9	18310.4	21672.2	12143.2	18682.8	12685.9	19086.5	17218.5	18725.3	17790.5	13226.6	16025.8	16803.4	20452.3	13988.9	38589.4	20782.7	10691.7	37137.6	22705.3	41066.4	8399.4	34738.2	12012.1	10172.7	21023	16927.8	8026.83	16027.6	21438.4	6218.81	5376.71	3077.63	6901.69	20307.8	11795.2	13361.5	4726.14	5466.44
M689T510	[M+Na]+	Maltotetraose	689.208	510.454	HMDB0001296	C02052	Organic oxygen compounds	Organooxygen compounds	Carbohydrates and carbohydrate conjugates	427.743	306.91	436.75	436.186	436.061	438.062	483.885	449.913	440.963	468.723	467.643	380.714	460.594	431.834	493.765	416.36	452.326	410.949	525.37	396.865	409.764	179.147	465.391	382.872	440.13	434.033	477.696	327.656	373.57	426.313	446.675	496.248	430.825	324.611	447.978	434.333	476.201	264.575	456.01	431.435
M527T459	[M+Na]+	Maltotriose	527.155	458.625	HMDB0001262	C01835	Organic oxygen compounds	Organooxygen compounds	Carbohydrates and carbohydrate conjugates	929.642	1621.4	1177.94	968.831	2627.63	988.335	1150.87	895.066	904.067	1024.72	992.997	1289.23	1115.51	1314.52	964.541	831.222	845.322	1428.89	849.551	948.557	993.269	1343.23	451.816	762.313	1057.76	673.365	718.528	1088.73	1677.72	1210.58	711.663	1341.08	901.279	1483.71	1670.86	912.027	1017.35	1104.77	1394.47	1893.09
M503T307	[M+H]+	Medicagenic acid	503.332	307.147			Lipids and lipid-like molecules	Prenol lipids	Triterpenoids	3712.41	2597.37	1691.98	3789.32	3649.81	1894.61	4536.07	2358.9	3485.62	2738.71	3470.99	1571.39	4105.56	3521.86	3398.88	3696.79	3144.89	2121.46	3244.08	4802.99	3180.49	2109.66	4660.96	3242.53	2233.56	1684.21	3700.6	3371.51	1481.23	3484.59	1333.11	2958.52	3923.45	2626.8	2977.32	1079.65	3711.29	3275.16	1953.44	3271.69
M543T458	[M+K]+	Melezitose	543.129	457.96	HMDB0011730	C08243	Organic oxygen compounds	Organooxygen compounds	Carbohydrates and carbohydrate conjugates	303.939	466.664	321.284	365.277	315.13	284.111	395.93	376.498	412.397	276.744	316.224	404.008	340.756	397.307	265.72	249.693	325.508	408.012	311.686	329.233	268.011	425.563	291.21	226.026	335.459	253.984	319.867	274.631	329.051	281.712	257.583	308.407	325.5	230.58	363.908	279.168	344.502	250.712	397.766	372.323
M174T314	[M+H-C3H6O2]+	Meperidine	174.123	314.391	HMDB0014597	C07128	Organoheterocyclic compounds	Piperidines	Phenylpiperidines	9596.15	5199.57	10883	4330.94	6425.67	3446.53	11486.3	6674.08	2761.28	4756.5	11007.8	7113.02	10629.8	4513.3	6693.13	8875.3	2853.93	7530.73	8524.35	3572.91	5841.05	4226.92	3143.68	3717.36	7250.93	4569.07	3758.8	19542.6	9747.56	7876.49	5109.93	3727.94	3460.12	4256.18	3025.39	5581.56	10539.6	22257.5	13447.9	5976.76
M599T179	[M+Na]+	Methyl 5,6-diacetyloxy-10-hydroxy-2,4b,7,7,10a,12a-hexamethyl-12-methylidene-1,4,8-trioxo-4a,5,6,6a,9,10,10b,11-octahydronaphtho[1,2-h]isochromene-2-carboxylate	599.246	179.249			Lipids and lipid-like molecules	Steroids and steroid derivatives	Oxosteroids	1221.35	2194.07	1202.42	1919.91	712.885	2060.04	978.987	1445	806.241	753.161	515.293	2109.21	782.988	666.618	711.032	453.912	1167.48	2533.04	584.669	1432.01	763.289	632.482	2432.81	470.185	582.664	591.194	2058.45	806.909	597.18	359.474	2838.45	461.79	2788.87	872.63	565.702	3896.36	906.72	1351.92	521.664	783.897
M437T36_1	[M+H]+	Met-Met-Arg	437.191	36.186			Organic acids and derivatives	Carboxylic acids and derivatives	Amino acids, peptides, and analogues	7688.73	15494.8	7515.33	10306.3	1222.35	7823.2	5584.49	14708.6	17953.4	37778.2	15198.6	5960.19	11696.7	15227.6	8954.19	7843.21	15587.3	5299.71	17314	4546.94	17858.2	6418.42	13928.2	10215.1	9786.85	10152.2	10548.1	13482.3	8918.05	9687.14	5497.86	17666.2	6310.72	5212.44	7240.54	33414.7	9441.93	11801.8	10129	10463.2
M337T197	(M+H-H2O)+	MG(18:2(9Z,12Z)/0:0/0:0)[rac]	337.272	196.563						6544.54	1560.52	4599.43	8108.01	3734.79	3338.3	2441.5	2609.9	2939.22	2519.05	2372.46	2651.66	3519.73	4507.97	3601.26	3996.9	7913.41	2170.4	3955.16	3217.98	3629.65	4147.81	2070.07	4155.68	3751.38	2535.81	4532.74	1953.09	3470.77	2816.92	4176.8	3956.73	1542.67	5466.38	3846.25	2177.82	4453.89	3415.91	2843.65	7112.61
M357T35_2	[M+H]+	Monoolein	357.298	34.944	HMDB0094684		Lipids and lipid-like molecules	Glycerolipids	Monoradylglycerols	10258.8	12221.5	7461.79	12412.7	14110.8	9240.89	13898.8	15414.8	6020.95	8770.32	14225.5	9460.02	9149.68	5369.3	10485.6	11606.2	16311.5	14707.4	11364.2	13941.6	15258.6	25523.1	9951.54	10817.8	6459.02	12377.1	7920.43	12685.1	8512.62	9736.18	11496.8	12746.5	13768.7	18123.7	7386.48	17593.6	8803.84	16465.5	12094.9	14502.1
M311T32_2	[M+H-H2O]+	Monopalmitolein (9c)	311.256	31.99			Lipids and lipid-like molecules	Glycerolipids	Monoradylglycerols	8608.84	7598.48	4937.24	11635.3	9854.44	5952.7	5091.89	5351.06	4531.4	2027.89	9839.02	4746.97	4666.01	8159.72	7199.04	4652.85	9978.34	14180.2	4973.78	7138.04	9265.99	5955.94	5483.36	5788.7	8648.28	3803.65	7909.47	7934.12	7525.68	5385.78	8283.59	5806.46	15512.5	10468.9	6320.48	9088.76	4436.18	8807.14	6309.81	8540.34
M457T302	[M+Na]+	Mundulone	457.159	301.919			Phenylpropanoids and polyketides	Isoflavonoids	Isoflavans	2044.87	2263.98	1879.16	1941.01	2040.5	1671.46	2104.18	2080.03	1605.64	1951.71	2056.75	1898.89	1668.5	1889.77	1872.09	1951.25	1841.97	1922.44	2001.97	1835.38	2338.34	2251.14	2295.13	2094.87	1927.77	1342.31	1861.64	2063.5	1670.02	1844.51	1944.56	1971.52	2064.3	2214.72	2178.11	2236.5	948.207	2203.47	2042.73	2118.92
M434T301_2	[M+H]+	Mycophenolate mofetil	434.198	301.231	HMDB0014826	C07908	Organoheterocyclic compounds	Isocoumarans	Isobenzofuranones	1743.38	2089.94	2014.83	1978.52	1816.18	1472.53	1894	1814.52	1837.67	2033.46	2084.02	1816.21	2000.2	1939.01	1972.63	1960.6	1834.56	2268.88	1835.39	1874.43	1857.38	1809.71	1849.14	2086.16	1838.58	1325.85	1903.58	2196.88	1804.08	1806.06	2089.78	1801.49	702.354	1815.08	1910.25	1663.08	1954.07	1929.54	1663.03	1955.67
M402T222	[M+H]+	Myriocin	402.283	221.585		C19914	Lipids and lipid-like molecules	Fatty Acyls	Fatty acids and conjugates	2975.88	2260.81	3087.68	929.27	1941.63	1035.71	1921.94	4286.89	1157.8	870.775	882.009	2276.19	4077.27	5660.17	1716.83	570.215	1147.72	2108.51	626.707	1248.2	2081.37	2031.3	1110.85	4011.77	3293.8	1100.7	656.876	1254.43	1997.64	1369.14	2227.16	1723.39	2204.22	3704.63	722.582	713.001	3190.04	2070.95	2454.11	1772.41
M327T91	[M+H-NH3]+	N-(1-amino-3,3-dimethyl-1-oxobutan-2-yl)-1-pentyl-1h-indole-3-carboxamide	327.2	91.153			Organic acids and derivatives	Carboxylic acids and derivatives	Amino acids, peptides, and analogues	41108.8	65902.5	69933.5	100410	54004.9	72601	75396.6	57451.2	71171.5	30986.7	56247.9	61878.2	52697.3	60863.1	62081.5	64113.9	59917.8	55463.3	43032.9	46506.6	61778.1	45308.8	34774.6	76644.7	34123.2	30488.7	33580.2	61457.7	43609.7	68358.7	60808	37191.2	51791.6	55681	67854.8	36271.2	50942.8	50016.2	71415.1	65851.9
M191T232	[M+H]+	N-(2-acetamido)iminodiacetic acid	191.047	231.583			Organic acids and derivatives	Carboxylic acids and derivatives	Amino acids, peptides, and analogues	681.222	724.338	704.741	715.894	602.768	729.536	761.007	625.001	613.852	664.502	618.445	564.881	592.039	532.596	715.467	526.142	552.186	568.175	702.029	518.025	580.983	623.913	588.853	656.984	579.039	672.014	764.428	1357.78	623.95	569.156	698.643	673.007	703.979	650.741	693.366	648.67	706.598	616.793	660.728	525.943
M544T24	[M+H-H2O]+	N-(dodecanoyl)sphing-4-enine-1-phosphate	544.412	23.5875	HMDB0010699		Lipids and lipid-like molecules	Sphingolipids	Phosphosphingolipids	1988.85	2306.2	2856.82	4250.38	3137.22	1365.3	3365.42	2747.48	3852.73	2749.9	3999.14	1879.02	4607.14	2694.65	1787.34	3029.78	3305.45	3906.24	4006.13	2542.49	4901.55	1444.77	1923.71	3281.9	2765.06	2302.34	2378.9	2955.49	2086.43	6302.14	2317.43	45387.4	4081.41	2176.87	2426.96	1840.61	2724.58	4323.72	3219.42	3322.17
M732T590	[M+H]+	N-(octadecanoyl)sphing-4-enine-1-phosphocholine	731.604	589.839	HMDB0001348	C00550	Lipids and lipid-like molecules	Sphingolipids	Phosphosphingolipids	92.339	95.5257	115.845	107.061	74.2816	175.195	174.293	58.3155	109.688	90.3968	28.1187	65.0092	66.2394	91.8806	83.1809	123.403	117.85	135.281	50.4526	218.899	46.5987	80.6219	40.5671	83.3536	96.0565	68.9002	125.055	66.1682	128.226	69.2341	27.0552	71.4812	86.4167	83.0004	103.784	40.3146	87.583	70.9014	46.9602	11.2489
M310T158	[M+H-H2O]+	N,n-dimethylsphingosine	310.309	158.315	HMDB0013645		Organic nitrogen compounds	Organonitrogen compounds	Amines	852.409	1465.17	1266.72	1392.88	1588.39	1170.61	1393.19	1603.59	1233.74	1104.43	1005.97	1208.91	1640.65	1958.13	1667.61	1405.06	1710.85	1408.53	1147.47	1192.15	1171.77	1056.59	859.622	1058.99	1802.21	1006.59	1447.94	1341.91	1318.43	1725.18	1214.47	1336.19	1204.02	1173.03	229.777	953.139	1100.99	1705.65	1203.19	1925.94
M110T447	[M+H-C6H10O4]+	N-.alpha.-(tert-butoxycarbonyl)-l-histidine	110.071	447.171			Organic acids and derivatives	Carboxylic acids and derivatives	Amino acids, peptides, and analogues	49117.8	48468.6	48106.7	37407.7	31898	63927.6	48105	50011.4	47474.3	60486.1	87166.4	27952.2	42122.3	51089.9	57318.6	74478.6	78563	47211.8	80319.8	25692.5	48198.7	40396.8	55533.9	53055.1	37879.4	42183.5	56094.5	59893	37487.6	54667.4	67845.7	44048.7	44745.7	40173.1	63653.6	53151.1	26618.2	61300.9	48076.2	39989.5
M216T334	[M+H]+	N-.alpha.-(tert-butoxycarbonyl)-l-proline	216.134	333.613			Organic acids and derivatives	Carboxylic acids and derivatives	Amino acids, peptides, and analogues	862.22	1299.28	824.651	1616.03	1485.6	1005.22	1020.26	1089.73	1211.49	804.345	1147.28	1286.63	1090.55	871.695	1537.19	921.029	903.472	837.235	948.52	572.406	1215.53	1171.73	829.99	1435.36	1155.61	1344.09	989.108	1908.14	1801.96	1529.91	1161.94	1436.39	1431.81	1339.9	1326.89	917.193	1897.73	1623.44	1051.92	1193.2
M157T295	[M+H-H2O]+	N-.alpha.-acetyl-l-ornithine	157.096	295.459	HMDB0003357	C00437	Organic acids and derivatives	Carboxylic acids and derivatives	Amino acids, peptides, and analogues	33587.6	59108.2	28179.4	19195.9	45270.4	25975.2	22566.7	33074.9	34570.7	46526.9	54363.8	30087.7	44576.3	27569.9	40364.3	38907.9	45043.9	50392.2	37299	38519.9	44679.7	37129.4	45074.6	44713.8	29743.4	44153.7	33421.7	50055.3	37546.7	39801.3	54802.7	41502.3	37040.1	59765.4	29143.1	47028.5	55084.2	61537.2	31953.2	63564.5
M161T298	[M+H]+	N.epsilon.-methyl-l-lysine	161.128	297.721	HMDB0002038	C02728	Organic acids and derivatives	Carboxylic acids and derivatives	Amino acids, peptides, and analogues	1976.34	1900.93	1879.03	1662.13	1560.15	2583.22	1716.11	2917.34	2013.21	3142.19	1471.32	1769.51	1993.91	1762.58	1688.12	3400.03	1701.95	1813.28	1702.42	1594.86	2009.69	1864.37	1851.29	1609.73	1584.87	1565.35	1784.65	3419.2	1686.84	1820.97	1755.65	1743.53	2460.34	3092.16	1845.02	2134.5	1564.49	2040.9	1774.38	1806.73
M262T239	[M+Na]+	N-[1-(4-methoxy-6-oxopyran-2-yl)-2-methylpropyl]acetamide	262.096	238.929			Organoheterocyclic compounds	Pyrans	Pyranones and derivatives	694.697	462.334	622.069	574.949	629.278	566.615	453.156	650.052	622.903	755.082	676.081	622.239	703.987	617.295	608.73	520.585	712.245	555.762	695.645	394.122	572.921	723.082	495.98	687.34	623.638	699.303	649.569	702.612	583.801	581.413	642.321	590.852	747.056	611.887	323.175	653.672	766.262	703.886	639.404	629.916
M282T331	(M+H)+	N6-methyladenosine	282.118	331.143	HMDB0004044		"Nucleosides, nucleotides, and analogues"	Purine nucleosides		4562.82	3890.13	4137.85	10189.9	3797.21	4175.6	4873.48	3306.88	2872.89	3683.5	4088.86	5855.05	3960.65	4618.34	4491.76	4336.44	4233.81	4179.53	4475.56	3159.73	2667.05	3241.89	3079.74	3924.85	4012.6	7390.81	4860.84	4746.18	3387.85	3627.18	3634.23	3967.78	4819.72	3776.81	3948.51	3653.11	3462.82	3746.62	2990.61	2554.74
M161T206	(M+H)+	N6-Methyl-L-lysine	161.132	206.33	HMDB0002038	C02728	Organic acids and derivatives	Carboxylic acids and derivatives	"Amino acids, peptides, and analogues"	2105.3	1020.79	6052.19	3352.52	3728.67	6614.03	1045.69	6776.77	6732.7	1518.54	1967.3	7172.95	3971.46	4299.96	3093.08	7174.32	5625.89	2174.22	9050.51	3116.91	4161.87	2871.57	3503	7643.68	7814.65	1301.23	3381.56	8788.24	3902.14	5531.87	4358.6	5847.82	8582.97	2824	2518.87	5677.87	6284.52	2328.64	5646	5911.31
M204T160	(M+H-H2O)+	N-Acetyl-D-glucosamine	204.085	160.135	HMDB0000215	C00140	Organic oxygen compounds	Organooxygen compounds	Carbohydrates and carbohydrate conjugates	4256.05	2096.76	1680.08	1820.31	1176.16	1616.03	2165.34	3182.58	1683.13	1302.22	1748.91	1305.97	1433.14	1791.41	2015.1	817.846	1943.62	1714.51	1949.4	1769.35	1583.97	1463.64	1337.82	1449.22	801.468	2241.93	1236.62	980.11	1338.49	1647.25	1543.53	365.401	1529.5	1718.79	1522.57	1173.19	801.432	1125.26	1908.68	2270.83
M406T368	[M+Na]+	N-acetyl-d-lactosamine	406.13	368.265	HMDB0006583	C00611	Lipids and lipid-like molecules	Fatty Acyls	Fatty acyl glycosides	577.367	819.581	1285.42	759.048	702.054	703.097	854.042	897.702	697.573	643.155	987.521	570.589	1029.01	901.888	753.141	435.374	519.486	744.648	729.973	521.902	599.83	650.051	508.594	858.231	511.779	715.386	759.141	859.824	535.36	819.312	584.359	637.29	786.903	718.369	528.737	813.214	723.863	866.053	767.392	704.216
M160T316	[M+H]+	N-acetyl-dl-valine	160.096	316.378	HMDB0011757		Organic acids and derivatives	Carboxylic acids and derivatives	Amino acids, peptides, and analogues	7296.03	5450.89	8756.89	4753.76	5536.57	2768.44	10462.3	21038.2	58991.4	28221.2	6643.71	14188.8	20318.6	12256.5	5490.46	41763.6	37816.1	7942.22	6901.12	4717.47	11264.5	2075.9	56744.7	2625.07	4232.65	11816.8	12098.6	22347	11122.7	5137.62	13664.2	3310.56	9683.42	11955.1	1310.99	7661.39	67484.3	5443.29	270221	18054
M274T260	[M+H-2H2O]+	N-acetylneuraminic acid	274.091	259.894	HMDB0000230	C00270	Organic oxygen compounds	Organooxygen compounds	Carbohydrates and carbohydrate conjugates	1451.77	1521.53	1546.42	1597.64	1399.03	1704.96	1771.23	1724.16	1648.68	1493.34	1676.11	1714.07	1350.75	1811.03	1742.89	2466.32	1303.21	1301.7	1749.78	1643.61	1768.42	1554.49	1679.01	1541.67	1818.29	2077.35	1715.34	1693.15	1535.58	1778.58	744.586	1470.24	1346.02	1706.41	1729.38	1712.24	1552.86	1782.22	1517.63	664.768
M306T34	[M+H-2H2O]+	N-acetylsphingosine	306.278	34.175			Lipids and lipid-like molecules	Sphingolipids	Ceramides	5198.8	7338.04	4919.7	5498.93	6371.99	2327.22	4754.41	6225.78	5125.88	3574.95	6123.34	5987.36	6026.35	5191.34	4689.93	4050.33	3295.77	5979.9	5162.07	4006.01	5418.46	5515.66	1576.07	4901.11	4848.91	4459.15	3372.07	4887.92	5442.61	6163.11	6742.69	4261.85	5254.33	5395.27	5487.26	1526.99	5576.46	4370.07	3992.06	6527.5
M171T267	[M+H-H2O]+	N-alpha-acetyl-l-lysine	171.112	266.639		C12989	Organic acids and derivatives	Carboxylic acids and derivatives	Amino acids, peptides, and analogues	74723.8	84047.7	67287	68869.4	64057.6	81772.4	75046.7	65987.4	79011.3	81240.1	91362.7	74197	61398.6	76022.9	94853.2	94716.5	112613	102799	70633.5	93518.8	75620.7	114410	100370	78759.8	88235.1	75470.2	105721	106679	51745.9	78311.2	117446	112471	122892	83967.3	100732	132539	128522	87355	92777.9	62647.8
M810T174	(M+Na)+	N-Docosanoyl-4-sphingenyl-1-O-phosphorylcholine	809.651	174.061						431290	227421	267565	317076	334389	301815	167664	47573.2	145389	396946	441024	202357	263821	240603	289941	328059	196501	308134	239316	89264.8	132521	193972	255434	335728	324254	135412	369785	152259	384480	234043	217002	238399	536672	238495	274049	238760	236725	112940	186199	281150
M186T151	[M+H]+	N-dodecylamine	186.22	150.505			Organic nitrogen compounds	Organonitrogen compounds	Amines	2719.6	3716.07	2934.67	2904.25	4536.91	1309.12	3755.88	1286.6	1633.03	59.3298	5009.31	1054.72	1173.69	1572.3	1018.78	7348.6	3529.33	4367.65	1391.42	5321.08	1673.42	259.58	218.994	1575.88	3834.44	999.291	1473.88	7262.68	1141.65	1870.91	1945.13	4403.49	4552.84	3705.45	1925.91	83.3211	1463.37	4013.97	3191.34	5022.06
M303T100	[M+H]+	Neoabietic acid	303.23	99.877		C11889	Lipids and lipid-like molecules	Prenol lipids	Diterpenoids	195.267	257.575	1053.08	7413.15	3585.03	3326.65	1364.17	10833.3	1966.46	4291.51	325.263	2773.9	3906.95	2898.99	9306.3	2054.91	365.676	770.929	29508.3	4029.87	3560.74	659.044	8955.98	54588.5	9596.8	519.689	115180	508.917	3935.94	11620.8	27846.6	10102.1	16346.5	197.501	933.441	18464.7	1877.09	2966.52	49552.2	3803.74
M344T305	[M+NH4]+	Neohesperidose	344.157	305.165		C08244	Lipids and lipid-like molecules	Fatty Acyls	Fatty acyl glycosides	660.755	912.831	781.02	855.817	792.884	577.053	710.179	399.619	503.475	790.082	550.137	720.874	529.422	891.766	670.865	717.864	973.073	899.492	678.829	748.925	607.998	1010.14	770.429	951.14	561.827	623.468	763.21	646.975	656.582	635.241	1216.58	636.724	560.313	669.35	639.108	956.338	700.948	942.14	732.959	984.116
M123T71	[M+H]+	Niacinamide	123.054	70.79	HMDB0001406	C00153	Organoheterocyclic compounds	Pyridines and derivatives	Pyridinecarboxylic acids and derivatives	22200.2	34675.1	6898.89	21629.3	26881.3	19471.2	26679.9	19684.1	17267.6	10587.2	54335.5	28164.8	9689.38	19268	19139	18373.3	16736.5	25351.1	23141.8	23932.1	30443.6	7417.24	29192.4	46206.9	8130.22	9318.44	8479.54	14793.4	4974.3	19121.1	23784.9	28308.1	32768.9	8832.71	17587.8	20892.6	25874.7	15362.7	29430.4	29157.3
M163T88	[M+H]+	Nicotine	163.122	87.796	HMDB0001934	C16150	Organoheterocyclic compounds	Pyridines and derivatives	Pyrrolidinylpyridines	20827.5	51171.4	10062.2	6948.03	58587.8	45668.7	78539.1	47915.2	45579.1	22859.5	38455.4	54560.3	127975	40647.9	49153.7	17264.8	29322.4	85788.3	48532.3	19302.7	42394	38314	8840.47	89756.8	35410	32002.8	33583	43952.8	33941.2	40635.1	44268.8	36756.2	132869	29463.9	26154.9	9126.59	46206.5	155370	48688.6	131964
M339T386	[M+H]+	Nicotine n-.beta.-d-glucuronide	339.154	386.019						1823.98	6814.84	1395.83	1248.11	1725.18	1215.29	1799.72	1197.84	1761.29	1289.24	1094.63	1411.96	3012.42	1254.45	1076.49	2819.27	1544.17	1621.93	1300.67	1120.51	3320.48	1327.01	1951.2	2228.78	1143.48	1174.95	1041.92	1257.24	1147.46	1104.9	1250.77	1286.84	2343.75	1242.11	3776.06	1191.66	1244.88	4000.27	1326	4504.55
M258T29	[M-2H+3Na]+	Nitrilotriacetic acid	257.979	28.811		C14695	Organic acids and derivatives	Carboxylic acids and derivatives	Amino acids, peptides, and analogues	883.303	668.243	1129.95	392.175	1169.03	646.247	390.28	386.739	1455.94	956.091	694.65	494.571	1099.88	1061.07	908.091	992.166	1443.81	1397.5	946.837	779.304	722.333	514.859	532.594	905.507	645.107	556.352	847.453	1072.17	670.441	468.93	499.12	324.485	1746.17	947.452	633.798	718.671	675.342	545.157	1282.28	938.257
M648T183	[M+H]+	N-lauroyl-d-erythro-sphingosylphosphorylcholine	647.509	183.208	HMDB0012096		Lipids and lipid-like molecules	Sphingolipids	Phosphosphingolipids	6402.14	7291.51	6794.14	7932.1	6223.57	7383.94	7071.78	3677.23	3666	7828.37	6163.92	6087.09	6367.54	7120.36	7852.66	9373.12	7657.73	7328.26	5917.83	14268.1	8072.04	7035.7	9063.78	5435.6	10755.9	5424.67	9408.47	7801.69	6221.08	5984.14	7437.78	8269.24	6837.84	6946.49	8697.94	7216.01	7497.93	6204.26	7944.05	8353.83
M162T35	[M+H]+	N-methyl-l-glutamic acid	162.054	35.359	HMDB0062660	C01046	Organic acids and derivatives	Carboxylic acids and derivatives	Amino acids, peptides, and analogues	2823.41	3404.7	3024.35	3063.78	2928.35	2924.01	4245.38	2645.21	3860.43	3024.84	4251.2	2526.21	2819.8	4080.79	3469.77	3262.77	3616.53	936.612	2815.85	1785.22	3100.21	3911.91	1359.79	2986.13	3715.36	540.948	2722.17	4242.32	3626.53	3393.57	3847.67	3134.81	3942.36	3627.54	3524.84	3535.53	749.123	3039.57	3674.07	2883.13
M513T32_1	[M+H]+	N-myristoylsphinganine	512.5	32.261	HMDB0011759		Lipids and lipid-like molecules	Sphingolipids	Ceramides	16722	20170.2	18913.2	26208.5	19767.7	19873.9	21945	13911.4	17130.3	12702.9	20780	18800.9	21107.2	21063.5	19356.3	20911.7	17640.8	22598.4	15537.8	6761.04	22705.4	20441.1	14841.5	22167.7	19031.1	18763.3	16835.1	20902	17465.8	17988.4	23532.2	19703.9	18963	16831.9	21050.9	14348.5	17761.5	18296.6	19978.4	20157.4
M814T199	[M+H]+	N-nervonoyl-d-erythro-sphingosylphosphorylcholine	813.681	198.525	HMDB0012107		Lipids and lipid-like molecules	Sphingolipids	Phosphosphingolipids	215377	230526	209858	192824	235297	163214	191676	191852	212368	232998	210508	211632	240319	163760	180622	190277	196502	200655	187166	156680	327446	277195	275163	312189	204661	295838	190465	246929	226170	291499	184676	253605	274604	227227	171101	207405	209012	289752	244044	197482
M390T68	[M+H-2H2O]+	N-octanoylsphingosine	390.355	67.613			Lipids and lipid-like molecules	Sphingolipids	Ceramides	1148.59	1142.82	950.595	1592.42	954.078	1154.42	2140.77	752.195	1701.24	1118.82	985.267	2088.6	508.952	1525.51	1239.07	1094.88	974.987	1767.5	406.377	958.273	1042.84	931.394	247.845	1414.65	1069.2	1337.79	921.285	513.623	152.845	792.225	904.479	703.979	1243.24	1210.2	1261.26	972.111	1044.88	1523.05	2974.55	1306.08
M528T190_1	[M+Na]+	N-octanoylsphingosine-1-phosphate	528.341	190.098			Lipids and lipid-like molecules	Sphingolipids	Phosphosphingolipids	9048.47	5856.69	5061.93	6886.66	5907.88	5412.21	2562.67	2054.7	7687.55	7842.94	7551.73	4484.16	6324.14	6064.13	5907.92	8724.99	3065.46	5669.46	2396.28	8271.67	7738.5	5783.36	5819.95	1529.3	8977.83	6542.78	2834.54	5296.8	2305.04	2604.57	5832.57	7986.14	3163.34	8258.92	3444.87	5203.44	2813.17	2040.31	4900.93	4567.88
M730T177	[M+H]+	N-oleoyl-d-erythro-sphingosylphosphorylcholine	729.589	177.367	HMDB0012101		Lipids and lipid-like molecules	Sphingolipids	Phosphosphingolipids	681433	780722	811383	766399	572584	696394	589749	578663	621374	627488	844598	412208	705517	729454	490105	571205	694447	576673	577501	452505	677462	766441	571862	663590	810388	729288	673224	443472	754142	583448	551658	651049	504578	821977	877798	721019	733722	510202	591196	681879
M541T135	[M+H]+	Nonapropylene glycol	541.383	134.639			Organic oxygen compounds	Organooxygen compounds	Alcohols and polyols	4203.97	2083.58	2079.08	2867.85	3165.41	6381.9	2838.23	3426.77	1967.58	3431.25	2958.6	3197.99	4394.84	5387.13	3877.8	3590.76	2574.96	2904.72	3386.63	5385.75	2260.78	1156.16	3303.19	2992.19	2488.39	3033.54	1474.1	5739.72	5019.93	2627.8	2450.83	1751.32	1387.52	1265.85	2477.36	2618.2	2972.28	1708.98	3222.11	2316.43
M597T107	[M+H]+	Nonapropylene glycol monobutyl ether	597.446	106.868			Organic oxygen compounds	Organooxygen compounds	Alcohols and polyols	14710.5	6647.16	6542.07	7980.87	17062.7	36072.3	2768.83	15693.5	48544.7	9722.24	5498.79	18082.6	13318.2	9013.18	11615	5115.45	22018.8	9450.22	3190.96	30325	13348	28203.8	11575	9510.62	4843.99	5068.47	18469.7	9395.32	6358.59	10761.1	6186.3	15132.4	8252.93	33128.3	29497.8	13256.8	11623.4	11005.8	13729.1	6710.42
M320T266	[M+H]+	Norfloxacin	320.151	266.404	HMDB0015192	C06687	Organoheterocyclic compounds	Quinolines and derivatives	Quinoline carboxylic acids	1964.55	2947.35	2307.95	2114.3	2543.3	2357.61	2140.78	1761.51	1148.99	1326.88	1724.8	3030.41	2661	1863.68	4454.95	2658.06	1739.13	2176.1	1837.71	2887.82	1667.41	3275.73	2179.26	2287.98	1456.18	897.259	1821.21	2834.15	476.702	1609.17	1629.38	1237.37	1414.46	1324.02	2869.73	1100.48	2100.51	1566.85	1214.66	1396.4
M160T208	[M+H]+	Norvaline betaine	160.132	207.955			Organic acids and derivatives	Carboxylic acids and derivatives	Amino acids, peptides, and analogues	2369.76	3145.32	2851.11	7300.81	5106.53	4443.51	1858	3067.42	1651.91	3450.79	5623.89	5629.09	3296.82	4838.58	4935.09	2424.65	10644.3	3652.28	3727.48	4407.42	3147.96	5078.55	5787.19	7521.45	6890.38	3319.97	4773.11	4475.83	3146.6	3535.08	978.033	3034.02	3435.92	10132.6	6498.16	20249.3	2380.29	4604.13	4560.1	13803.4
M493T155	[M+H]+	Novaluron	493.014	155.044		C18875				2478.06	2840.81	2266.9	2603.85	2427.42	2539.71	2510.66	2735.82	2196.13	1874.82	2102.69	2451.55	2482.82	2845.65	2293.55	2656.64	2974.71	3403.99	1398.04	2234.08	2861.42	2178.54	1889.79	2399.42	2952.47	1820.06	2315.14	2719.26	2241.49	2216.03	2224.47	2192.68	2432.07	2446.2	4055.09	1750.16	2510.35	1929.69	2217.94	2474.8
M549T178_1	(M+H-H2O)+	N-Stearoylsphingosine (Ceramide C18)	548.535	177.853						113.486	158.412	251.269	82.3878	139.717	46.4757	73.2612	184.873	88.4676	239.316	223.441	82.4326	36.3731	193.069	183.068	111.411	233.692	165.261	205.33	131.411	223.411	156.827	107.74	111.716	205.34	172.722	106.814	97.4381	128.515	103.908	201.215	154.357	64.0854	252.35	325.191	142.91	167.145	255.414	191.995	75.9744
M838T173	(M+Na)+	N-Tetracosanoyl-4-sphingenyl-1-O-phosphorylcholine	837.678	173.192						23447.1	10725.6	8954.67	10176	18399.9	8085.21	6130.57	4755.2	13283.3	15738.1	14409.6	21075.2	11449.3	9229.95	17020.1	11493.8	9250.13	15906	10527.4	6769.57	8185.49	6274.6	16904.5	17460.6	15062.3	10348.2	14287.8	15712.4	13927.4	10537.1	11385.8	10922.4	25396.8	16290.1	9784.4	7653.8	9275.88	6788.31	10984.5	8758.04
M631T252	[M+H-H2O]+	N-tetracosenoyl-4-sphingenine	630.615	251.537	HMDB0004953		Lipids and lipid-like molecules	Sphingolipids	Ceramides	50.6656	81.7871	41.7242	20.6184	42.2069	16.3436	58.5507	43.6087	44.1976	29.5951	47.7795	60.7396	27.1573	38.6192	86.4293	56.1504	57.7875	42.4066	46.3905	9.95927	32.6036	36.243	39.0629	32.2465	20.8749	179.8	15.5254	14.6396	67.0697	40.1585	50.0787	55.8601	57.8816	116.904	11.256	24.5516	59.5378	47.7698	34.4829	34.2971
M153T93	[M+H]+	Nudifloramide	153.065	92.857	HMDB0004193	C05842	Organoheterocyclic compounds	Pyridines and derivatives	Pyridinecarboxylic acids and derivatives	16269.8	106692	17234.8	32187.2	36859	70693.2	47991.8	44198.4	29053.9	22913	49691	63066.4	43404.3	27589.8	38238.4	37065.2	61397.3	37466.1	70564.3	58953.1	21011.7	30251.3	32029.6	32872.3	42937.3	23928	19442.4	64001.6	18102.1	32243.4	35114.9	39313.5	84980.1	22878.7	38104.3	51683.9	52916.2	143594	47794.1	22366.1
M282T335	[M+H-H2O]+	Nylidrin	282.188	334.989			Benzenoids	Benzene and substituted derivatives	Phenylpropanes	1104	938.73	914.96	1085.21	996.736	906.443	1015.11	894.351	992.28	1102.12	737.941	844.201	901.283	1100.83	984.605	913.588	826.693	568.696	982.207	676.753	1076.8	980.826	1113.18	1060.29	1047.7	1105.58	1028.88	986.183	863.178	903.208	1193.63	1082.36	1254.23	1063.95	1065.82	1217.14	1309.08	965.316	792.762	994.509
M456T264	[M+H]+	O-acetylsolasodine	456.329	264.328			Lipids and lipid-like molecules	Steroids and steroid derivatives	Steroidal alkaloids	4696.52	6124.25	5084.32	2717.86	3016.4	4598.3	6002.85	5192.82	6163.53	2423.54	2901.05	4187.12	3554.34	2380.9	5208.63	1909.15	5605.28	5412.62	2832.58	3906.95	4739.05	2169.33	5504.64	2776.71	4712.34	2171.03	2886.8	2780.26	2913.26	2750.57	2962.28	2127.52	4100.04	2810.49	1676.74	3160.26	2930.79	5821.34	3026.03	4232.71
M477T318	[M+Na]+	Obacunone	477.211	318.122		C08775	Lipids and lipid-like molecules	Prenol lipids	Triterpenoids	4557.06	16017.7	10462.3	15290.2	6071.41	7264.16	6487.73	7111.98	9036.1	3164.22	6662.31	17979.6	5611.73	8192.14	5459.7	2908.98	11590.5	6130.19	5107.85	3548.06	4564.97	4100.91	3166.52	3390.87	4887.96	2264.87	5532.5	12934.6	4918.19	2240.53	6682.93	5251.52	10232.5	7399.5	3460.68	7938.09	9779.78	2661.15	4765.84	3401.1
M288T203	[M+H]+	Octanoylcarnitine	288.217	203.287	HMDB0000791		Lipids and lipid-like molecules	Fatty Acyls	Fatty acid esters	1.22712e+06	406148	739629	2.27612e+06	45396.8	477613	156464	361043	206930	121934	267989	91144.9	283428	144982	193558	207571	407807	319719	355811	684361	687075	797808	328893	634190	189724	123121	760776	325894	76579.5	418125	559485	426326	1.5672e+06	1.23874e+06	312387	277345	274610	714497	161851	153398
M787T30	[M+H-H2O]+	Oligomycin b	787.475	30.349		C11312				1202.77	5323.62	3608.83	7495.49	3026.94	3558.5	2895.5	6224.68	4882.97	2672.68	9583.48	4784.35	2573.68	6764.61	6120.24	3132.49	7407.43	2906.09	5762.81	4088.01	4177.89	2841.8	1704.49	1697.46	3244.74	2466.38	1806.56	3324.09	4104	3118.72	4118.01	6598.5	3388.38	2367.4	2809.97	2135.89	5262.8	3388.66	5710.41	3084.17
M854T399	[M+H]+	Paclitaxel	854.358	398.798	HMDB0015360	C07394	Lipids and lipid-like molecules	Prenol lipids	Diterpenoids	531.557	547.842	596.426	538.172	586.062	628.526	574.383	565.1	575.106	531.214	518.893	610.42	611.602	544.191	446.162	551.884	626.176	553.078	595.614	553.65	526.38	444.004	643.068	596.954	621.267	622.332	598.423	602.031	587.666	566.097	618.321	550.572	622.822	634.422	536.332	609.361	609.31	594.067	583.059	579.64
M256T34_3	[M+H]+	Palmitamide	256.262	34.3245	HMDB0012273		Lipids and lipid-like molecules	Fatty Acyls	Fatty amides	75466.6	120134	46385	68549.8	62207.7	64957.8	109992	98291.2	86128.3	110804	73833.7	35235.8	90618.8	80913.5	64244.6	77708.8	51451.1	47923.1	70476.3	75293.4	42829.9	70690.5	77711.8	33162.4	80908.8	81439.4	91901.2	98500	89564.2	107755	48438.4	82001.3	43041	70348.2	92498.1	35053.7	63290.3	53122.8	74703.3	106818
M300T36	[M+H]+	Palmitoyl ethanolamide	300.288	35.965	HMDB0002100	C16512	Organic acids and derivatives	Carboximidic acids and derivatives	Carboximidic acids	13783.7	14535.8	11169.6	13012.7	10823.1	12154.5	13134.2	14099.9	14431.9	10035.2	16946.3	12415.4	12462.6	13583.4	15398.3	12457.7	16651.1	13243.1	13298.4	11629	13238	13460.7	12013.4	10845.5	13257.2	9329.98	12501.5	14642.2	10826.8	13105.2	13009.8	16341.4	16489.5	16244.1	13565.5	8899.26	15071.7	13139.6	10960.4	15674.8
M704T180	[M+H]+	Palmitoyl sphingomyelin	703.574	179.671	HMDB0061712		Lipids and lipid-like molecules	Sphingolipids	Phosphosphingolipids	7.9528e+06	9.00657e+06	7.56926e+06	6.33953e+06	7.18267e+06	7.35851e+06	8.43949e+06	7.17951e+06	7.89699e+06	7.56176e+06	7.48388e+06	6.66541e+06	7.42934e+06	5.2799e+06	6.7217e+06	7.42053e+06	7.26972e+06	8.19903e+06	5.56208e+06	4.85782e+06	8.04027e+06	7.62232e+06	7.66406e+06	6.54169e+06	7.92336e+06	7.44572e+06	6.67442e+06	7.91672e+06	6.47808e+06	6.45873e+06	6.60379e+06	7.73958e+06	8.21572e+06	7.41722e+06	6.06925e+06	7.08738e+06	6.57622e+06	6.50614e+06	5.66325e+06	5.66201e+06
M182T261	(M+Na)+	Pargyline	182.091	260.963	HMDB0015563	C07414	Benzenoids	Benzene and substituted derivatives	Phenylmethylamines	2301.12	1661.9	2333.88	1616.77	891.245	1466.58	2415.9	2049.86	2163.32	716.344	2545.36	775.802	2076.1	2288.5	2573.96	2203.96	2481.08	1386.33	2749.12	2218.83	3400.17	869.62	1503.7	1158.5	1132.88	1688.26	1470.93	1578.51	2190.59	1412.26	965.408	1010.62	820.32	2062	2644.26	2448.48	894.242	2039.12	1104.39	1930.66
M757T146	(M+Na)+	PC(16:0/16:0)	756.551	146.189	HMDB0000564/HMDB0007878/HMDB0007879/HMDB0007880/HMDB0007882/HMDB0007884/HMDB0007886/HMDB0007887/HMDB0007897/HMDB0007898/HMDB0007911/HMDB0007912/HMDB0007913/HMDB0007914/HMDB0007936/HMDB0007937/HMDB0007938/HMDB0007939/HMDB0007940/HMDB0007958/HMDB0007959/HMDB0007960/HMDB0007961/HMDB0007964/HMDB0007966/HMDB0007967/HMDB0007981/HMDB0007982/HMDB0007983/HMDB0007984/HMDB0007985/HMDB0008002/HMDB0008003/HMD…	C00157	Lipids and lipid-like molecules	Glycerophospholipids	Glycerophosphocholines	1.06004e+06	583336	926395	920186	834235	831406	449815	498528	533075	823340	742475	725589	678433	1.08293e+06	751908	891685	813987	861635	886043	817551	857232	826449	635378	810926	792208	745725	934312	751880	843054	847692	847599	843260	987541	834992	894047	880726	876670	715991	628398	908354
M598T200_1	[M+H-2H2O]+	Penitrem a	598.261	199.805		C20070				6246.02	4581.11	2109.84	2909.83	1394.78	2348.64	1739.16	2111.72	2064.07	2141.86	2128	3720.94	2176.26	2296.57	2301.45	1637.56	2244.09	2969.08	1482.23	3637.11	2989.89	1886.39	2007.53	1798.24	1541.75	1797.5	2783.7	2757.83	1364.82	1221.53	2730.94	1455.15	3660.66	2114.33	2195.83	2034.32	2765.9	2730.75	1831.26	1839.81
M391T262	[M+H]+	Permethrin	391.091	262.449	HMDB0015604	C14388	Lipids and lipid-like molecules	Fatty Acyls	Fatty acid esters	1165.65	2006.35	768.567	1149.29	1227.07	1841.88	2456.87	1420.06	1373.91	1467.16	2437.88	1571.83	2321.08	1500.96	3220.3	2383.59	977.321	3398.93	1974.18	2894.15	2116.16	2067.41	1720.9	1688.55	1820.05	1384.23	1902.39	4035.95	1557.36	1715.94	1739.86	2048.44	1794.76	2282.74	2556.17	1667.24	1645.16	1884.54	1847.04	1745.22
M297T177	[M+H]+	Phe-met	297.124	177.376			Organic acids and derivatives	Carboxylic acids and derivatives	Amino acids, peptides, and analogues	1002.77	993.435	1128.81	1441.06	888.426	1019.82	1168.44	1147.93	1071.44	858.874	1055.59	1196.99	920.628	1058.52	1213.93	894.448	912.382	866.011	473.026	1104.96	912.516	1019.53	1046.82	823.333	970.247	694.354	1029.6	773.439	1031.54	700.848	836.152	949.901	1030.25	916.692	1080.01	1003.38	992.044	1105.04	933.444	1153.22
M241T326	[M+H]+	Pheniramine	241.154	325.956	HMDB0015557		Organoheterocyclic compounds	Pyridines and derivatives	Pheniramines	5327.67	8298.12	9902.55	7917.89	7506.55	9145.61	8499.47	7481.61	8272.02	9900.53	10422.5	8810.81	6825.94	8283.53	10400	8687.01	8932.36	8873.96	8954.93	10919.1	9113.85	8205.63	7970.23	6990.93	6092.23	5027.6	9306	10077.4	5933.9	5887.98	8580.08	8698.32	6302.2	9114	7466.23	7914.04	8273.47	9542.96	9354.69	5358.57
M103T263	[M+H-H2O]+	Phenylacetaldehyde	103.053	263.238	HMDB0006236	C00601	Benzenoids	Benzene and substituted derivatives	Phenylacetaldehydes	32989.5	43615.4	29513.9	30256.4	32186.4	30431.4	37602.6	27040.5	27130.6	29263.7	32233.3	26284.9	29252.7	22546	42400.7	31296.5	27604.7	44084.9	27750.4	38592.5	29853	27571.4	28822.6	31943	27574.5	18923.8	24877.2	48163.2	24591.5	31412.9	27605.6	31071.8	31357.7	31883.4	30600.4	27833.8	24465.4	28145.6	29297.6	26588.7
M265T228	[M+H]+	Phenylacetyl-l-glutamine	265.117	228.271	HMDB0006344	C04148	Organic acids and derivatives	Carboxylic acids and derivatives	Amino acids, peptides, and analogues	40179.4	32201	56463	18590.3	44082.2	76428.9	40157.8	36133.4	38436	150132	12982.2	46064.2	21440.6	21744.6	21392.8	45853.6	20014.1	35578	29043.2	170652	19726.6	19303.7	174936	90038.6	11842.2	46231.6	13471.4	81534.5	29580	18770.3	14325.5	23811	15779.2	21540.6	12451.7	25901.4	29463.2	100921	79813.1	16494
M166T285	[M+H]+	Phenylalanine	166.06	285.166	HMDB0000159	C00079	Organic acids and derivatives	Carboxylic acids and derivatives	Amino acids, peptides, and analogues	1160.41	4801.84	4374.44	3674.46	4386.09	5629.65	1175.27	2198.13	1496.32	3228.83	1606.68	2368.38	4527.96	1601.35	1590.21	6081.89	3554.89	5884.76	3148.06	1449.54	1129.9	2275.4	3260.58	779.509	5667.07	2409.55	4866.13	1513.39	3540.44	3122.99	2997.73	1815.68	3342.32	3639.61	4959.62	5080.95	5282.7	993.603	2050	7341.49
M208T200	[M+H]+	Phenylalanine betaine	208.132	199.674			Organic acids and derivatives	Carboxylic acids and derivatives	Amino acids, peptides, and analogues	1737.9	2982.85	1103.17	713.879	1373.97	881.112	723.242	1253.49	1255.25	1479.06	1889.27	799.911	1062.72	850.775	1590.25	811.776	1839.67	916.764	2561.72	3325.38	2522.77	3816.42	1957.43	1010.72	7692.04	629.064	1618	992.111	1384.2	1078.62	1402.74	959.858	1309.96	923.409	1904.61	21249.5	1621.22	20482.6	1907.14	1355.92
M167T273	[M+H]+	Phenyllactic acid	167.048	272.763	HMDB0000779	C01479	Phenylpropanoids and polyketides	Phenylpropanoic acids		459.22	1504.09	4228.22	1912.35	1574.35	3912.04	729.734	648.945	845.377	1567.07	3917.93	3503.46	4221.72	1587.25	6569.46	5715.64	7779.13	4076.92	5329.38	759.516	886.254	675.159	9466.94	8365.38	604.51	7764.48	4874.3	1059.35	3285.13	1232.89	5205.99	8093.8	1684.68	2478.27	8013.03	1854.79	9164.19	1807.12	1138.85	1293.72
M184T146	[M+H]+	Phosphocholine	184.072	145.602	HMDB0001565	C00588	Organic nitrogen compounds	Organonitrogen compounds	Quaternary ammonium salts	12328.2	9864.59	10296.5	17540.4	9352.33	10389.7	10883.4	9356.19	13462.7	8673.99	14096.8	11495.4	7227.66	12808.8	12437.9	18078.2	12134.8	13421.3	12431	9786.31	12438.6	12878	11410.4	13869.9	12345.1	15536.3	14564.5	13746.4	16439.2	10511.6	18811.5	18326.1	12458.6	15586.2	13705.8	14411.9	14345.1	9729.23	14147.1	15376.1
M621T237	[M+H]+	Phosphonic acid, p-[2-[3-[[(1-benzoyl-4-piperidinyl)methylamino]carbonyl]-2-naphthalenyl]-1-(1-naphthalenyl)-2-oxoethyl]-	621.208	236.917						615.767	854.253	649.463	731.279	382.851	752.761	457.82	670.503	528.623	585.02	478.878	830.789	481.804	584.253	544.437	419.14	667.041	669.286	429.425	549.182	529.413	404.545	585.962	502.072	459.204	503.945	716.95	594.511	439.58	389.717	667.463	396.663	664.668	566.015	560.022	681.599	551.046	601.935	386.049	445.106
M184T94	(M+H)+	Phosphorylcholine	184.073	93.595	HMDB0001565	C00588	Organic nitrogen compounds	Organonitrogen compounds	Quaternary ammonium salts	7906.2	7568.45	4059.52	5904.66	23615.8	7460.6	3506.65	5899.83	6125.97	3612.38	2302.83	8680.27	9739.29	9609.96	5243.4	7135.56	5478.85	8894.41	9495.03	6276.03	4784.27	6446.99	5439.72	6812.5	3265.43	3500.74	7224.84	8646.9	4069.65	5563.5	22617.8	3796.03	5996.46	10338.2	6375.42	6704.81	2812.49	7093.74	10105	7533.28
M279T36_2	[M+H-H2O]+	Phytomonic acid	279.277	35.842			Lipids and lipid-like molecules	Fatty Acyls	Fatty acids and conjugates	20232.7	33082.7	3755.27	31076.1	4301.62	32805.1	30697	29261.4	25878.1	33301.3	27317	29069.2	13793.5	28981.1	35868	25612.3	20728.7	33873.9	37570	23349.7	1393.16	19843.5	14557.1	27080.4	28985.5	19182.6	21326.7	27937	15651.5	32098.3	47169	20887.8	24390.2	40281.8	37214.9	11697.4	33257.7	2317.16	21386	2508.36
M399T160	[M+Na]+	Pinanethromboxane a2	399.287	160.323			Lipids and lipid-like molecules	Fatty Acyls	Fatty acids and conjugates	2009.4	13075.2	673.782	12007.8	13413.2	1008.65	11529.2	15297	14989.9	13236.8	13177.1	1588.67	1022.49	11406.9	13042.1	12785.3	1368.06	1293.47	13016.2	15829.8	13461.4	15017.6	11515.7	1119.37	12179.9	14219.9	11363.7	14556.4	761.942	1251.68	12056.9	13470.3	10848.9	13836.6	11712.2	13313.5	12967.8	14378.2	11476.6	6774.76
M540T307	[M+Na]+	Piperacillin	540.14	307.279	HMDB0014464	C14034	Organic acids and derivatives	Carboxylic acids and derivatives	Amino acids, peptides, and analogues	1921.81	571.956	1572.08	746.416	1472.92	899.48	929.346	815.755	1366.83	1486.53	1241.85	1311.15	938.517	914.846	1275.39	989.084	575.509	789.108	1355.43	1134.64	907.034	2176.37	1309.87	1202.88	1057.2	787.275	1728.76	571.547	1036.78	463.271	1433.13	427.996	601.854	736.524	1194.06	860.273	710.578	772.916	841.587	1288.77
M286T35_1	[M+H]+	Piperine	286.143	34.821	HMDB0029377	C03882				682281	171260	628070	630587	2.72909e+06	2.3246e+06	3367.78	506094	1.33166e+06	202324	109464	677722	335580	1.34449e+06	97316.9	67327.6	12640.8	17645.8	174727	29759.9	710703	333071	13888.3	1.02648e+06	52629.3	28603.1	9.59593e+06	276387	888373	1.2031e+06	270908	280334	34092.8	536362	54815	3.13543e+06	880339	52231.2	287832	93452.1
M332T27	[M+H]+	Piroxicam	332.077	27.367	HMDB0014694	C01608				1546.49	1453.46	2125.01	2745.95	603.761	1760.44	3113.81	3083.89	1736.08	710.408	2719.5	2133.39	2299.63	1659	564228	3108.75	2193.86	361.843	979.415	1120.47	1562.58	3047.09	3186.84	838.43	1030.18	3489.36	2568.72	1504.99	3310.79	2685.55	3153.12	2662.22	981.784	2965.58	2844.76	1603.18	1161.35	3316.1	2098.51	2620.21
M464T179	[M+Na]+	Platensimycin	464.178	179.226		C20132	Benzenoids	Benzene and substituted derivatives	Benzoic acids and derivatives	578.712	976.106	874.707	1197.78	310.878	1295.08	350.644	686.917	452.992	486.727	255.109	1158.9	567.17	454.474	427.256	260.24	739.973	689.604	522.071	705.923	271.766	271.51	1243.19	270.469	291.869	259.338	821.195	393.72	252.066	273.01	1201.14	173.448	1140.5	663.742	351.531	1952.11	370.778	1016.54	182.168	359.225
M487T191	[M+Na]+	Pristimerin	487.275	190.72		C08633	Lipids and lipid-like molecules	Prenol lipids	Triterpenoids	98.4762	189.621	127.471	177.666	113.573	235.654	159.071	175.402	111.389	123.423	89.5193	305.903	165.049	131.228	157.952	69.7924	179.969	103.867	146.537	194.662	89.188	230.535	263.991	157.036	168.893	43.7505	56.3828	273.459	122.75	158.331	164.34	52.4909	221.72	110.943	94.0116	86.6428	206.515	182.868	177.64	64.9762
M229T437	[M+H]+	Pro-hyp	229.117	436.555	HMDB0006695		Organic acids and derivatives	Carboxylic acids and derivatives	Amino acids, peptides, and analogues	13760.9	11474	16977.4	9710.14	8870.57	18441.9	19023.7	12097.5	7096.64	19098.1	17947.9	14010.1	13511.7	17695.2	13557.8	10881.3	14666.2	7831.83	11353.5	12462	11797.7	4587.39	11705.7	16575.4	7847.07	6999.07	6683.76	9289.39	4836.07	15265.5	12425.9	15502.3	43009.7	7558.02	10968.8	19342.7	7484.86	17667.4	10117.4	8262.44
M229T304	[M+H]+	Pro-leu	229.155	304.442			Organic acids and derivatives	Carboxylic acids and derivatives	Amino acids, peptides, and analogues	193119	284923	242302	256237	237731	271649	282537	242984	289673	301607	289097	255456	235579	279482	269196	262721	268881	283323	264465	260082	290417	190408	247489	203020	170406	104063	259709	234093	131878	178675	273866	259762	151129	260554	195012	288957	248966	291833	252397	174138
M263T200	(M+H)+	Pro-Phe	263.138	199.653						1000.07	1508.02	685.875	1298.44	1611.57	1215.33	1780.6	1668.49	1693.52	1421.65	1567.07	1376.91	1594.85	1314.63	1145.87	1162.43	1003.51	1180.73	1246.87	1356.17	1632.68	1415.12	1603.88	1005.96	1594.43	1380.56	1637.23	1369.17	918.833	1253.26	1739.69	959.09	504.911	743.885	851.819	1279.08	1174.85	1987.87	1355.3	1505.58
M217T374	[M+H]+	Pro-Thr	217.128	373.625	HMDB0004620		Organic acids and derivatives	Carboxylic acids and derivatives	Amino acids, peptides, and analogues	9042.2	6673.48	6532.78	7645.45	11508.3	8071.69	9134.66	8735.35	5781.24	8038.89	8279.32	9471.61	12029.6	6770.82	7062.84	7534.06	5914.97	8826.76	5163.59	10559.5	5051.13	6889.49	8738.3	8146.39	8197.42	5612.12	9592.23	10215.8	6662.94	6703.88	7294.16	8015.99	5343.67	6856.35	6354.73	4929.14	6925.25	9634.85	8326.87	7774.54
M302T63	[M+H]+	Pro-Trp	302.304	62.889	HMDB0000269	C00836	Organic nitrogen compounds	Organonitrogen compounds	Amines	91327	116624	131411	114842	145028	116325	196147	98225.4	128268	57811.6	95183.1	138913	149746	117155	95309.2	111857	128782	148501	79285.4	163830	79184	75355.3	80745.1	100616	93902.4	114935	57367	109667	124038	95333.1	109563	65174.2	106106	134553	106947	52819.9	107421	72325.7	79197.8	120671
M68T337	[M+H]+	Pyrrol	68.0487	337.379	HMDB0035924	C19907				309.767	312.72	240.551	169.9	259.795	319.074	326.73	209.453	202.46	266.915	223.75	346.608	209.661	409.097	533.09	151.266	177.916	82.6462	198.462	219.678	340.709	660.267	315.805	292.877	566.197	454.594	301.407	335.119	461.249	353.029	307.238	397.1	225.737	431.507	194.21	149.525	343.692	238.79	264.986	386.563
M72T268	[M+H]+	Pyrrolidine	72.0799	267.974	HMDB0031641		Organoheterocyclic compounds	Pyrrolidines		8691.32	7788.54	6600.16	9507.97	7037.78	8856.46	6171.48	20546.7	15082.7	5928.92	5739.43	5086.85	6635.26	5418.39	6030.82	14990.6	5346.43	5028.38	9251.7	4835.88	5083.51	7646.04	5876.33	5844.98	4647.47	7827.55	6730.51	4265.6	4280.58	6523.47	5522.06	5020.15	4484.24	4830.79	5266.03	5237.64	6369.63	15643.8	12405.3	4267.75
M173T25	[M+H-C5H13NO]+	Rac-7-hydroxypropranolol	173.059	24.506			Benzenoids	Naphthalenes	Naphthols and derivatives	894.641	983.54	992.924	29914.3	1624.78	1205.06	413.291	1270.64	973.698	25895.5	2663.03	1180.11	661.611	524.579	309.816	1132.27	769.137	31140.1	701.895	35465.5	1291.1	32415.7	20624.3	769.934	33000.6	1144.94	24756.6	1032.49	4743.54	39207.1	2017.3	1589.42	35310.8	727.461	1758.23	2062.91	1122.22	827.043	30488.8	1331.08
M401T205	[M+H]+	Reserpic acid	401.227	205.367						2076.67	1574.79	1540.99	1453.18	1572.72	2007.79	1643.29	1661.7	1820.08	1580.94	1872.43	1933.81	1348.25	1486.5	1730.91	1824.25	1508.31	1883.81	1961.42	1653.52	1650.91	1874.9	1749.85	1703.65	1751.64	1721.87	1783.97	1470.38	1478.25	1541.47	1754.11	1823.69	1385.9	1481	1698.87	1584.99	1403.46	1357.4	1453.27	1878.26
M269T205	[M+H-H2O]+	Retinol	269.225	205.143	HMDB0000305	C00473	Lipids and lipid-like molecules	Prenol lipids	Retinoids	853.297	892.967	1865.01	2155.56	1088.22	2145.64	2087.57	4625.35	780.905	1113.52	2990.19	1845.92	4689.97	2395.66	1777.75	1412.76	3411.76	1346.52	3753.51	1748.92	3156.42	1586.18	1725.92	3846.46	1354.9	896.821	7288.63	1470.01	1198.87	3882.25	5067.62	933.611	2472.88	1430.6	1376.54	1557.21	2265.95	3273.64	1707.82	1121.03
M390T28	[M+Na]+	Retrorsine n-oxide	390.129	28.2085		C10333				2499.15	2993.7	1601.87	2209.19	1500.56	2165.34	2594.47	3231.7	3248.28	2494.31	2247.88	1328.09	957.687	2571.61	1605.86	1690.81	2774.24	1090.53	1281.91	2291.68	1509.47	1009.93	3468.8	2510.11	1908.31	1523.74	2975.41	1817.06	2048.31	2867.38	2558.01	1564.72	1713.28	2135.47	1052.05	2231.63	1582.09	1738.66	1879.61	822.675
M463T202	[M+H]+	Rimonabant	463.084	201.801	HMDB0015623	C14319	Organoheterocyclic compounds	Azoles	Pyrazoles	731.312	858.205	857.091	1022.62	892.311	1828.18	930.922	705.501	1183.08	1202.08	875.681	907.043	884.844	1332.05	1066.9	936.141	766.575	851.375	1133.91	1058.1	1205.54	1228.83	1373.44	672.766	889.779	1282.58	1134.7	974.742	1278.93	952.608	921.756	842.761	650.526	1006.14	1199	1265.4	1075.09	1442.09	1159.26	860.933
M405T309	[M+H+2i]+	Roflumilast	405.055	309.483			Benzenoids	Benzene and substituted derivatives	Benzoic acids and derivatives	1766.02	1438.17	1779.67	1935.98	1647.19	1721.44	1701.1	1877.68	1821.57	1898.67	2099.23	1654.79	1762.2	1637.64	1704.21	1603.96	1662.83	1511.3	1451.98	1810.78	1836.55	1553.27	1748.04	1793.93	1730.12	1912.39	1668.5	1975.03	1561.75	1699.49	2000.73	1755.91	1757.12	1959.56	1582.36	1721.44	1726.59	1805.85	1539.3	1897.94
M140T369	[M+H-CH3O2N]+	Ronidazole	140.067	368.562			Organoheterocyclic compounds	Azoles	Imidazoles	3641.89	4054.02	3803.25	3784.96	3599.48	4302.99	3530.76	3655.3	3898.88	3590.06	3563.3	3644.13	4566.81	3451.69	5760.77	3534.49	3534.04	3648.9	3627.92	1505.26	3030.64	5692.29	3595.12	3614.69	3490.58	3448.07	3281.14	3330.64	3734.51	3771.38	4223.43	3568.73	3101.13	3089.96	3691	3330.24	3418.6	3464.38	3598.88	4228.27
M555T213	[M+Na]+	Roridin a	555.256	213.012		C09716	Lipids and lipid-like molecules	Prenol lipids	Sesquiterpenoids	941.809	617.643	777.228	972.884	849.596	962.023	775.038	641.763	637.673	785.87	873.968	889.035	976.348	882.295	789.798	831.008	701.589	610.043	809.946	699.678	955.809	728.217	845.451	817.385	865.956	754.692	665.778	702.959	873.746	683.009	818.028	742.007	658.238	634.909	730.64	672.372	728.814	936.592	778.953	744.458
M517T314	[M+H]+	Rottlerin	517.17	313.82		C10721	Phenylpropanoids and polyketides	Diarylheptanoids	Linear diarylheptanoids	12212.7	10819.4	11643	8073.15	6318.16	11214.5	4504.52	7078.84	12885	11366.5	7696.52	12240	12203	11093	12333.3	6306.56	4285.79	12110.9	4617.19	12644	6362.4	10119.3	11009.3	5074.17	5108.54	5668.34	11722.2	12120.6	11079.9	11213.6	12357.7	11578.9	11649.5	12246.5	6828.15	11167.5	11556.4	7629.94	4843.24	12899.3
M176T172	[M+H-H2O]+	S-(2-boronoethyl)-l-cysteine	176.073	172.125			Organic acids and derivatives	Carboxylic acids and derivatives	Amino acids, peptides, and analogues	10482.7	11276.3	9416.95	11411.8	9443.63	9182.71	17399.7	10780	11978.4	9793.93	13358.1	11986.3	10279.9	12254.8	13452.1	10223.9	10606.3	11463.3	11840.3	12908.7	15896	13663.4	9907.11	10988.1	10698.6	10597.7	11924.5	23279.6	18260.2	12564.4	11059.8	10435.6	10049.1	11104.6	10395.3	12867.9	14934.4	16069.1	10812.4	17521.8
M455T158	[M+H-C12H22O10]+	Saikosaponin d	455.349	158.492			Lipids and lipid-like molecules	Prenol lipids	Terpene glycosides	10931.6	5851.04	10010.8	10916.9	3347.28	5223	9081.72	3302.88	2600.67	10684.6	10272.9	3606.37	11534.6	3081.6	10694	7702.76	11457.4	10666.3	5432.29	13429	12088.3	3303.05	12484.7	12830.4	2469.7	1294.12	3148.7	8391.45	11353.7	8672.44	11889.4	8228.69	10739.6	2535.72	2278.05	2795	9834.47	4155.23	8534.63	2355.15
M619T30	[M+Na]+	Salannin	619.288	30.2935		C08780	Lipids and lipid-like molecules	Prenol lipids	Triterpenoids	738.884	2153.41	735.874	821.255	1418.73	1485.08	2054.66	1277.03	1406.99	2009.46	1522.81	851.538	1598.86	1958.66	1290.57	1200.89	775.296	577.799	1721.43	1535.35	1506.1	2176.26	1084.95	1617.11	1141.44	1696.13	2790.72	1182.24	1725.18	2327.51	1565.85	2224.6	1776.73	1912.85	1065.71	1477.13	1634.49	2286.38	2497.95	1112.46
M386T305	[M+H]+	Sarafloxacin	386.144	305.206	HMDB0039526		Organoheterocyclic compounds	Quinolines and derivatives	Phenylquinolines	1556.9	2037.35	2384.97	1014.58	2036.2	685.788	1566.72	2209.16	1652.89	1250.48	2006.11	1230.7	2337.6	2070.27	1111.27	2391.83	1155.02	2548.64	1897.16	1521.84	1501.88	1189.2	1905.76	2131.2	1825.39	2196.13	1305.7	2163.43	1781.21	1996.77	1765.64	1914.31	1280.99	1754.11	2308.04	1580.91	2364.9	2001.19	1788.06	1794.34
M131T311	(M+CH3CN+H)+	Sarcosine	131.08	311.086	HMDB0000271	C00213	Organic acids and derivatives	Carboxylic acids and derivatives	"Amino acids, peptides, and analogues"	10633.7	16783.6	10967.4	9331.94	13589.5	9900.51	12574	9904.16	9896.44	15938.4	14441.1	12384.3	9639.82	11825.4	10789.2	13232.2	14462.4	18578.4	8994.18	19770	16133.1	20666.7	11825.2	11729.3	13123.4	19480	17087.5	17642	9729.31	15176.7	15203.5	16058.8	13355.3	13481.1	18685.2	13572.9	21895.6	14483.4	13937.9	10642
M547T23	[M+H-H2O]+	Schaftoside	547.156	22.718		C10181	Phenylpropanoids and polyketides	Flavonoids	Flavonoid glycosides	332.934	421.389	390.918	304.379	331.74	551.892	353.155	435.284	252.528	356.481	446.592	443.023	433.852	312.694	342.946	466.599	405.351	324.596	702.91	293.716	444.261	839.362	332.937	570.249	351.367	278.713	354.039	267.787	343.18	371.498	365.361	390.163	1254.42	359.717	403.265	397.575	363.787	360.118	260.048	636.756
M273T171	[M+H-2H2O]+	Sclareol	273.256	171.192	HMDB0036827	C09183	Lipids and lipid-like molecules	Prenol lipids	Diterpenoids	1873.08	1643.44	1717.85	2156.26	829.137	2403.74	973.76	2537.11	428.423	1070.26	637.877	1352.35	879.476	1966.24	994.368	1691.17	811.023	359.438	693.589	615.203	1595.45	2771.92	263.316	631.371	424.223	1966.45	1889	1436.48	1754.7	2646.97	1430.01	1308.55	1411	753.966	941.623	748.789	914.707	779.493	1415.17	2463.81
M501T106	[2M+H]+	Sclareolide	501.39	105.679						18090.3	11513.7	13467.8	12901.1	13065	16542.1	8829.29	16202.6	25448.5	9403.88	11563.2	23597.6	16048.6	13507	19295.7	10699.8	20548.6	15100.4	15682.5	60890.6	10635.5	6082.43	11132.7	18153.7	11744.5	8389.8	10348.9	12951.2	13667.3	15356.1	19643.4	9388.97	9946.08	3415.11	7418.66	8167.29	14759.2	14130.4	16572.8	9813.67
M207T231	[M+H]+	Ser-Thr	207.112	231.415			Organic acids and derivatives	Carboxylic acids and derivatives	Amino acids, peptides, and analogues	14590.9	23979.6	15077.1	12731.2	16296	16453.3	15647.7	13408.9	12258.4	19522.7	23075.4	13580.5	16157.4	16348.2	25428.5	13807.8	21735.1	28325.3	15975.2	20008.9	18622	20552.7	17814.5	15513.9	17548.7	14834.1	22364.9	32400.7	14423	19414.1	21136.1	21055.1	16259.3	19498.6	18210.8	19695.2	21156	21388.7	17122.3	14754.4
M137T322	[M+H-C7H12]+	Siduron	137.07	321.772		C18435	Benzenoids	Benzene and substituted derivatives	N-phenylureas	7439.79	13952.4	4286.82	9298.56	1914.23	9259.83	5741.05	3322	2883.11	4826.63	4181.14	6566.85	2822.3	7815.07	3987.48	5982.55	7853.92	2755.23	5326.34	3988.57	3424.76	6479.02	7114.5	6657.84	4563.46	5301.91	4157.39	7064.07	2776.89	2913.14	5852.84	7241.15	6207.79	6083.2	6073.98	9907.04	8137.29	6932.15	3966.79	3409.5
M298T108	[M+H]+	S-methyl-5'-thioadenosine	298.095	107.633	HMDB0001173	C00170	Nucleosides, nucleotides, and analogues	5'-deoxyribonucleosides	5'-deoxy-5'-thionucleosides	7583.85	14516.8	9846.8	6779.55	12232.4	9298.17	11867.9	17768.2	11292.9	8300.8	9604.4	13634.1	10956	7728.52	10791	7256.4	8079.61	13946.8	9962.12	13450.8	6859.43	6289.94	9092.3	7848.85	8687.53	7653.61	8349.16	13345.2	7284.58	10703.5	9428.99	8627.27	20068.7	8381.22	8331.17	5618.34	9169.7	15424.3	10936.7	8009.11
M451T266	[M+H]+	Sofalcone	451.213	265.574	HMDB0042013					1016.16	1979.54	443.728	1433.13	867.898	1625.09	1750.39	729.08	837.377	1250.33	1106.56	1251.93	1066.78	963.643	1732.02	1467.92	1188.77	2153.05	1068.18	1791.83	1230.24	1054.29	1020.09	1059.94	929.785	747.167	908.77	1836.77	1046.15	1189.57	1153.38	1460.91	1290.95	1164.42	1647.78	1174.01	1168.36	1495.44	904.512	970.179
M130T298	[M+H-C6H6S]+	S-phenylmercapturic acid	130.049	298.323			Organic acids and derivatives	Carboxylic acids and derivatives	Amino acids, peptides, and analogues	9727.22	4224.48	9364.59	6107.47	7958.31	7013.46	4914.33	22561.5	10068.2	10869.5	12366.8	7091.64	7356.55	7438.84	10433.9	16208.1	8804.4	7863.3	3362.92	6861.89	8980	4800.95	7701.74	6458.93	11575.8	9689.1	10652	10028.6	9422.18	5520.15	8106.87	9171.29	7677.69	7596.29	9060.93	7688.01	8704.32	8302.22	8494.08	8091.89
M754T176	(M+Na)+	Sphingomyelin (d18:1/18:0)	753.586	175.82	HMDB0001348/HMDB0010168/HMDB0010169/HMDB0011698/HMDB0011699/HMDB0012084/HMDB0012085/HMDB0012087/HMDB0012088/HMDB0012089/HMDB0012090/HMDB0012091/HMDB0012092/HMDB0012093/HMDB0012094/HMDB0012095/HMDB0012096/HMDB0012100/HMDB0012101/HMDB0012102/HMDB0012103/HMDB0012104/HMDB0012105/HMDB0012107/HMDB0013461/HMDB0013462/HMDB0013463/HMDB0013464/HMDB0013465/HMDB0013466/HMDB0013467/HMDB0013468/HMDB0013469	C00550	Lipids and lipid-like molecules	Sphingolipids	Phosphosphingolipids	12681.9	16193.8	19616.3	10072.4	11137.8	9777.78	8641.17	4379.45	5716.35	9926.87	7087.35	8346.48	10039.1	6866.47	7037.58	8017.16	6491.8	7457.81	7624.04	19422.6	6453.57	7168.45	9575.63	12361.3	9749.77	6302.18	15667	6794.46	8588.24	15712.9	10337.1	9779.12	9406.51	7096.85	13539.1	11086.8	9975.05	7615.56	9090.39	7004.06
M264T48	[M+H-2H2O]+	Sphingosine	264.267	47.9235	HMDB0000252	C00319	Organic nitrogen compounds	Organonitrogen compounds	Amines	35778.5	36170.2	15229.3	16561.1	23163.7	33466.4	14285.3	46548.3	35796.6	28270.7	63902	30698.2	11397.8	31269.4	33474.7	29675.3	27485	50788.2	64946.2	42798.1	58484.1	22278.9	26011.2	24429.9	13719.1	11240.3	59290.5	13606.5	80709.1	38870	26267.8	26530.6	16683.8	84791.6	40333.2	44341.4	21317.4	42676.2	27944.5	27862.6
M411T28	[M+H]+	Squalene	411.395	27.6165	HMDB0000256	C00751	Lipids and lipid-like molecules	Prenol lipids	Triterpenoids	7766.92	13053.6	4768.9	8478.01	5216.28	9042.14	1879.69	3509.75	6199.07	8949.35	4276.77	17322	6667.32	5160.77	3984.86	4995.75	9334.44	9837.88	12619.2	2767.47	8626.88	8511.51	7037.07	6305.36	3825.88	10986.7	4133.04	10804.2	3580.41	11564.7	8417.88	4766.14	1822.6	16948.7	9459.65	17041.2	11832.2	4218.13	7640.66	7678.82
M144T274	[M+H]+	Stachydrine	144.101	274.302	HMDB0004827	C10172	Organic acids and derivatives	Carboxylic acids and derivatives	Amino acids, peptides, and analogues	648760	1.74024e+06	1.68233e+06	223668	228745	1.42678e+06	110506	6.26443e+06	4.27235e+06	3.37713e+06	122691	128122	585635	133631	2.52029e+06	6.42955e+06	117992	171523	804471	113116	1.0601e+06	654585	1.55408e+06	43357.6	910006	1.07893e+06	715333	1.63143e+06	489341	257231	621695	2.01281e+06	1.53566e+06	701334	72921.2	790240	217053	98626.7	84744.1	138490
M585T266	[M+H]+	Stauprimide	585.225	266.194			Organoheterocyclic compounds	Indoles and derivatives	Carbazoles	364.131	553.913	458.084	393.753	326.639	412.227	487.128	283.476	287.232	380.87	451.313	336.946	384.521	347.965	440.635	386.486	461.872	579.746	406.762	488.565	417.126	527.382	395.028	463.956	306.437	311.868	404.589	560.103	394.213	429.294	419.373	446.874	513.26	398.198	467.065	521.923	405.543	476.118	396.243	371.002
M284T34	[M+H]+	Stearamide	284.293	33.507	HMDB0034146	C13846	Organic acids and derivatives	Carboximidic acids and derivatives	Carboximidic acids	55345.8	76486	38812.6	59842.7	54849.6	47785.1	63519.6	98549.8	70240.4	78225.3	60102	24500.1	63643	76012.7	57906.2	76937.1	44507.4	33481	77370.2	56416.6	36241	74014.2	61405.7	32390.4	69754.5	57445.2	42197.7	62520.4	69899.2	98563.4	43590.6	77345	34813.7	70406.2	53985.3	26265.1	42941.5	35748.9	49926.1	84528.6
M277T36	[M+H]+	Stearidonic acid	277.215	36.39	HMDB0006547	C16300	Lipids and lipid-like molecules	Fatty Acyls	Lineolic acids and derivatives	14547.5	9614.28	12547	11761.7	18207.2	12911.3	7492.6	13410.5	7879.84	11260.1	8113.46	22098.1	10998.5	12902.2	13401.9	9037.94	9623.47	13877.9	9579.45	12265.3	11735.6	16027.2	8408.53	11888.9	11454.6	7672.92	11457	11427.6	9672	11391.9	11397.7	11488.9	13093.2	11798.9	10538.6	7613.62	11560.2	11434.8	12071.3	10044.6
M328T35	[M+H]+	Stearoyl ethanolamide	328.319	35.102	HMDB0013078		Organic nitrogen compounds	Organonitrogen compounds	Amines	7734.66	19706.5	6281.18	10411.7	8609.36	4795.53	4594.97	9358.77	7622.19	6593.72	1194.24	12297.4	8031.23	6114.61	7813.67	10319.6	7195.37	5867.57	17865.4	7252.19	7939.96	8918.78	5682.88	8382.94	7282.11	5768.67	8316.48	7449.37	7894.59	11792.8	8719.04	10402.6	11931.1	9196.82	11351.9	9570.62	7779.08	5526.15	5767.66	14297.9
M450T168	(M+Na)+	Stearoylcarnitine	450.357	168.49	HMDB0000848		Lipids and lipid-like molecules	Fatty Acyls	Fatty acid esters	9165.71	15043.2	9044.42	9793.39	6374.28	11391.9	8175.24	11794	9536.71	10454.7	8788.95	11735.6	10191.4	8259.39	11302.2	8880.36	14381.6	11416.4	7242.66	11400.9	10369.3	6446.92	10338.1	8423.86	8314.75	4002.37	10403.6	14141.8	5884.2	7324.68	12163.7	9425.18	10541.1	9933.67	6740.27	9161.97	8361.87	12995.4	12477.8	8608.76
M1045T245	[M+Na]+	Surfactin b	1044.64	244.94			Organic acids and derivatives	Peptidomimetics	Depsipeptides	367.41	309.94	281.276	369.359	310.525	350.245	297.614	309.038	276.314	370.412	401.787	364.751	389.513	357.456	376.643	301.573	417.299	369.559	384.908	257.406	369.789	411.808	415.94	419.221	356.677	287.621	426.383	351.523	366.29	332.123	375.497	330.325	448.977	335.427	381.838	339.001	471.082	319.483	406.663	373.21
M1059T366_1	[M+Na]+	Surfactin c	1058.67	366.478			Organic acids and derivatives	Peptidomimetics	Depsipeptides	368.112	366.104	109.475	85.4106	591.593	1063.38	260.913	208.188	230.998	269.038	33.0384	484.084	193.066	167.564	213.558	279.288	174.099	210.248	80.1307	54.8373	46.1293	433.131	377.01	169.104	184.444	148.939	436.687	285.289	289.157	506.497	208.263	129.301	817.017	48.9551	21.4284	311.664	675.158	226.889	180.061	781.924
M373T34	[M+H]+	Tangeritin	373.127	34.0675	HMDB0030539	C10190	Phenylpropanoids and polyketides	Flavonoids	O-methylated flavonoids	5774.96	5448.93	5713.96	6630.93	3205.71	7606.19	5208.42	10313.6	6725.75	3306.82	6241	10092.9	4884.46	4185.33	4618.17	4395.99	5523.98	4025.22	5008.31	3588.75	4461.33	3952.79	2305.14	5188.49	5497.34	4812.86	7219.28	8298.29	20888.3	6399.09	9868.05	2362.29	7127.99	7136.71	9892.26	3227.38	3132.9	3409.95	7434.61	9844.42
M533T205	(M+NH4)+	Taurocholate	533.323	205.237	HMDB0000036	C05122	Lipids and lipid-like molecules	Steroids and steroid derivatives	"Bile acids, alcohols and derivatives"	1499.41	1408.05	1849	916.732	737.079	5655	924.92	1007.61	885.778	924.052	913.303	874.112	1186.39	5382.47	3675.46	1718.48	2527.36	4621.93	1371.02	1011.06	6392.94	963.828	941.492	1036.29	2080.35	866.332	634.128	1127.61	2703.91	696.046	958.78	1147.47	2496.23	1675.57	757.436	802.425	599.157	1414.99	991.774	850.553
M464T35	[M+H-2H2O]+	Tauroursodeoxycholic acid	464.28	35.4215	HMDB0000874	C16868	Lipids and lipid-like molecules	Steroids and steroid derivatives	Bile acids, alcohols and derivatives	2360.47	2480.24	2293.4	5037.16	2200.36	1548.35	1567.07	2534.64	1391.89	1543.34	1747.01	1324.58	2131.46	1927.83	2823.07	3767.47	6433.76	1776.19	2629.64	1786.6	3267.69	1994.59	5371.24	2235.2	1965.19	3063.65	2202.29	2381.38	3800.02	3889.42	4817.82	1662.27	2211.48	4154.6	1486.74	4326.54	2369.2	1792.16	1808.65	11881.9
M472T167	[M+H]+	Terfenadine	472.341	167.168	HMDB0014486	C07463	Benzenoids	Benzene and substituted derivatives	Diphenylmethanes	3429.76	2359.99	1543.28	1600.45	594.476	1471.33	918.4	2119.2	1859.09	1663.21	1562.54	1567.75	1560.84	1347.54	1472.9	1290.52	2848.95	3135.63	3608.11	2565.27	1896.76	477.55	2237.33	1942.26	1585.25	1179.39	2244.44	2601.97	791.924	1115.98	5976.33	1648.53	2043.59	2034.45	3323.1	2887.75	1086.15	3928.15	1592.11	1554.89
M263T207	[M+H-C2H4]+	Tetraethyl pyrophosphate	263.043	206.647		C19017	Organic oxygen compounds	Organic oxoanionic compounds	Organic pyrophosphates	9268.62	756.326	7182.41	7778.35	10971.1	12191.2	4907.88	7526.03	12328.3	9790.65	8630.8	9438.72	11029.2	7728.01	7298.37	7923.15	8614.71	8538.05	10060	8328.17	7728.51	2281.9	10060.6	7560.25	8523.88	5896.7	7905.88	7847.38	7444.96	6534.71	9849.69	8643.07	7645.91	8743.07	7608.85	9454.74	4571.17	6141.43	7920.89	6315.33
M299T183	[M+H-C6H5N5]+	Tetrahydrofolate	299.137	183.091	HMDB0001846	C00101	Organic acids and derivatives	Carboxylic acids and derivatives	Amino acids, peptides, and analogues	2924.6	1558.43	964.289	1287.72	591.612	1409.16	2961.97	906.064	1643.05	2466.62	3935.72	1617.41	4819.97	2087.67	1040.35	3628.63	696.805	1044.45	3933.28	1369.37	775.258	808.717	2411.65	1712.93	3452.72	571.984	682.948	575.434	1416.67	659.02	783.423	553.943	434.197	509.66	1692.66	1733.63	2079.89	1684.14	614.708	982.018
M655T31	[M+Na]+	Tetrahydrogambogic acid	655.316	31.252			Organoheterocyclic compounds	Benzopyrans	1-benzopyrans	16044	29335.7	22538.3	39954.5	9656.32	28472.6	18667.7	16960.1	15761.7	30125	15777	30696.1	15097.7	19509.6	14825.4	18289.7	19137.3	28439.1	15234.1	32649.3	13907.8	12752.2	13835.7	14355.4	17509.5	13365.6	19497.5	23415.5	12529.1	14084.6	19263.2	12993	38839.4	15811.1	23941.7	37218.8	14542.3	39086.6	13708.4	34500.7
M178T418	[M+H-HCN]+	Tetramisole	178.058	418.071						2013.48	6007.69	5587.09	7425.08	2702.23	3073.3	3394.65	1734.29	7396.91	2115.55	6154.08	10381.5	1581.34	616.708	3974.52	7929.8	2207.62	3841.99	2841.5	1092.71	2145.71	7185.8	5743.73	7415.28	3875.98	4114.99	5937.46	166.266	2409.56	1287.1	5117.23	5600.22	3311.98	3580.44	2862.6	4709.06	863.817	3019.31	5577.53	4715.79
M623T248	[M+H]+	Tetrandrine	623.313	248.172		C09654				2697.52	2438.42	2471.02	2653.66	2046.22	2856.51	3130.96	2085.16	2087.43	2512.64	2192.07	1573.22	1692.18	2782.91	2822.51	2953.44	3405.09	2897.08	2353.45	2635.19	3167.08	3968.16	2163.96	2420.36	2366.06	2208.15	3522.9	3458.8	1798.8	1563.1	2161.92	3248.74	2797.5	2961.51	2927.15	3249.94	2980.39	2357.11	2931.9	3038.1
M759T94	(M+Na)+	Thioetheramide-PC	758.569	94.111						1.87994e+07	1.44066e+07	1.74052e+07	2.40719e+07	1.16133e+07	1.51185e+07	1.63386e+07	1.25788e+07	2.313e+07	1.50852e+07	1.15718e+07	1.85397e+07	4.70143e+07	3.09568e+07	1.85358e+07	3.44562e+07	1.17151e+07	1.5662e+07	1.95234e+07	1.4291e+07	1.85878e+07	3.15883e+07	1.3006e+07	1.68317e+07	1.80044e+07	9.81167e+06	2.30047e+07	1.75213e+07	2.43612e+07	1.58575e+07	2.07139e+07	2.2922e+07	1.08034e+07	1.24399e+07	1.73617e+07	7.29509e+07	3.63699e+07	4.3899e+07	3.13765e+07	1.65015e+07
M191T255	[M+H]+	Thr-Ala	191.084	254.61			Organic acids and derivatives	Carboxylic acids and derivatives	Amino acids, peptides, and analogues	7549.36	10778.8	6359.61	6882.33	5638.99	6804.77	7280.92	5753.4	7324.86	9231.57	8538.69	7045.27	7148.05	6465.67	8851.76	8048.53	8914.06	12915.3	12434.2	9359.98	8430.38	8277.92	8812.61	7578.83	8134.16	7600.76	9767.84	11319.2	6123.26	6906.19	9861.15	9053.95	9117.68	6464.75	9243.9	8445.94	9554.52	9033.73	7720.67	6837.76
M319T33_1	[M+H]+	Thr-Ala-Lys	319.189	33.349			Organic acids and derivatives	Carboxylic acids and derivatives	Amino acids, peptides, and analogues	3167.03	1970.41	2926.9	3948.04	2424.73	3576.13	3300.71	1344.94	3540.21	2138.5	1890.43	1778.68	2115.73	3663.58	3384.4	2755.76	1950.92	3490.63	1806.93	5314.7	3043.14	2121.02	1741.24	2099.43	1473.75	1869.7	956.11	3002.15	3519.94	1567.11	3288.31	3595.71	3404.81	2570.9	2055.34	1298.92	2292.57	5079.4	1949.63	3446.71
M120T376	[M+H]+	Threonine	120.064	376.061	HMDB0000167	C00188	Organic acids and derivatives	Carboxylic acids and derivatives	Amino acids, peptides, and analogues	8421.41	9192.54	6788.37	9619.58	5334.01	6823.21	12211.4	6763.42	8975	9301.69	7538.57	12065.3	8271.11	7268.73	13089.4	9431.46	7973.54	8686.52	8548.99	10057	7390.11	5887.18	763.565	8668.46	6791.31	7054.01	4237.77	9784.6	7278.07	5872.01	6301.78	6991.03	3904.36	6142.25	7140.7	8019.02	6827.05	3118.57	3866.52	2326.67
M407T139	[M+Na]+	Ticarcillin	407.048	139.095			Organic acids and derivatives	Carboxylic acids and derivatives	Amino acids, peptides, and analogues	1678.77	2723.07	2520.21	4111.14	2541.91	2963.52	2833	1303.44	3889.01	2879.35	3100.71	2929.77	3312.11	2857.53	4541.11	3517.52	3611.64	2758.53	3556.75	4632.64	3523.43	4160.72	2162.62	4232.76	1832.3	2825	2518.05	3445.35	2140.64	2965.49	3922.44	2972.47	4422.85	2329.78	2793.3	2897.81	3925.56	3685.63	2367.07	3803.63
M416T134	[M+H]+	Tomatidin	416.359	133.786		C10826	Lipids and lipid-like molecules	Steroids and steroid derivatives	Steroidal alkaloids	3193.62	3548.74	808.184	2172.66	3066.8	1535.36	3644.38	3775.5	3160.91	1105.69	2376.72	2399.58	2570.84	1047.64	2423.55	2844.05	1773.63	2666.64	1747.22	3539.13	2086.61	1016.27	1025.42	2324.68	6325.12	2699.5	1891.4	2054.24	3450.9	2183.63	4178.12	1359.55	3349.88	3158.32	2114.58	797.87	2778.56	2943.32	2157.66	1828.48
M597T35	[M+Na]+	Toosendanin	597.231	35.092			Lipids and lipid-like molecules	Prenol lipids	Triterpenoids	7911.27	13657.4	11422.4	14112.8	6043.96	18238.4	9350.38	9263.83	8690.98	9033.4	8217.73	24077.8	7848.72	8753.95	8714.01	9782.91	16243.2	17655.7	8810.04	11277.7	6181.77	4838.67	8500.33	5945.32	9625.17	4662.83	7625.31	8313.58	5228.03	7046.75	14561.4	4981.93	13635.5	8302.67	8533.82	7256.44	8386.42	8488.87	6209.64	7700.88
M193T94	[M+H]+	Trans-3'-hydroxycotinine	193.096	94.455			Organoheterocyclic compounds	Pyridines and derivatives	Pyrrolidinylpyridines	90048.4	57414.4	57837.3	56513.8	259993	1101.67	224395	1042.01	58648.6	495.691	49990.1	28488.4	134205	2799.19	8552.34	14033.2	56352.6	43962.3	15198	1774.88	65397.3	74512.4	43937.5	74164.2	45182.6	61496	17661.3	226.363	279.385	397.382	528.595	210.079	177712	50474.6	30960.3	1460.4	46700.1	93727.7	807.359	103729
M149T25	[M+H]+	trans-cinnamate	149.058	25.4625	HMDB0000930	C10438	Phenylpropanoids and polyketides	Cinnamic acids and derivatives	Cinnamic acids	11932.7	13779.6	14481	12712.2	9158.85	16581.4	668.986	13826.8	10829.1	8281.08	989.167	12460	683.597	14517.9	801.705	712.336	19298.9	1024.51	1513.78	1214.36	11301.7	5007.34	1315.45	10441.6	12253.7	535.25	1389.64	10890.9	10644.7	10810.4	35354	11344.6	16752.3	934.163	10934.4	8559.98	2031.65	15548.3	14697.3	1570.98
M271T30	[M+H-H2O]+	Trans-dehydroandrosterone	271.205	30.112	HMDB0000077	C01227	Lipids and lipid-like molecules	Steroids and steroid derivatives	Androstane steroids	3584.28	3055.34	8092.64	6963.51	3850.24	5005.31	5527.03	8106.38	7847.56	3472.91	5487.9	6542.31	8214.55	2023.47	5340.9	6802.1	12722.3	5274.15	7954.35	5995.84	5107.59	2782.13	2585.28	6625.88	5656.86	4856.02	6009.09	3534.73	2230	2058.57	3650.17	5946.76	3053.47	4584.23	6206.73	3874.1	9349.97	8454.7	3606.84	3877.4
M529T235	[M+Na]+	Trans-hydroxyglimepiride	529.204	235.402			Benzenoids	Benzene and substituted derivatives	Benzenesulfonamides	531.627	375.481	439.636	391.626	265.688	330.381	352.587	474.238	327.896	504.966	380.255	283.054	347.359	445.976	312.715	272.774	714.869	333.49	303.948	432.179	403.329	328.765	481.251	347.23	342.209	331.078	557.928	441.608	369.754	252.055	391.434	278.9	514.692	483.369	428.372	497.94	466.628	565.217	323.799	255.289
M179T331	[M+H]+	Trans-nicotine-1'-oxide	179.116	331.46			Organoheterocyclic compounds	Pyridines and derivatives	Pyrrolidinylpyridines	805.841	1493.72	875.04	596.855	943.761	1161.1	1038.48	707.096	540.952	966.653	837.775	962.467	1049.98	1205.03	964.799	886.239	750.152	1043.33	1238.94	748.237	908.962	918.41	823.037	732.879	1233.84	990.019	887.306	1013.62	1071.66	939.154	1230	871.044	1075.76	982.929	738.401	1071.68	1222.3	1088.01	869.282	1472.14
M329T32	[M+H+2i]+	Tri(3-chloropropyl) phosphate	329.004	31.794			Organic acids and derivatives	Organic phosphoric acids and derivatives	Phosphate esters	15829.2	5923.14	13042.2	8033.68	8018.77	7109.32	9075.89	7468.59	8287.6	6484.53	6604.85	9318.09	8552.58	8070.95	7154.28	12011	13504.5	6252.87	9840.03	7738.55	8208.11	7251.15	5924.01	6890.26	7114.28	7039.4	5806.83	7771.09	6721.61	6595.09	7201.24	7560.89	13160.6	11188.7	6663.22	4671.89	7842.73	7246.19	7325.15	12348.9
M186T118	[M+H]+	Tributylamine	186.22	118.056			Organic nitrogen compounds	Organonitrogen compounds	Amines	2356.71	13714.4	18280.1	10005.5	1616.44	11542.9	2982.87	1900.35	18701.7	2757.5	1470.55	849.139	511.375	173.172	4073.72	9493.97	1083.25	11549	838.811	746.754	4504.49	8716.01	4299.91	5877.27	2037.39	7650.19	519.404	1341.9	633.288	799.69	2987	2483.64	3026.94	4186.87	9785.67	1434.79	6351.65	672.311	1322.89	664.813
M272T36_1	[M+H]+	Trichostachine	272.127	35.6865	HMDB0029374	C10174				6575.03	1258.24	5451.77	7793.35	26692.8	12382.3	1981.88	1830.01	6033.59	1293.79	1087.16	7546.57	3717.88	7697.64	959.587	669.214	3542.27	3313.64	2573.18	2889.5	4310.89	720.662	1690.93	4610.87	2077.06	576.591	50120.1	2013.96	11051.8	3052.11	2325.94	1808.07	2086.44	1966.05	1522.14	15833.3	4658.55	3288.11	3203.49	2779.78
M345T33_1	[M+H]+	Tricin methyl ether	345.106	32.522	HMDB0037692	C19807	Phenylpropanoids and polyketides	Flavonoids	O-methylated flavonoids	1937.22	17500.8	1180.72	1694.48	1480.59	1168.71	15854	1345.05	251.734	975.847	1148.49	1194.86	874.896	1297.05	2192.64	1889.19	52482.5	766.821	910.909	2249.79	1409.9	875.631	615.371	1582.98	1875.2	2100.33	907.41	621.227	977.303	433.106	933.514	501.404	1171.54	1750.96	801.055	843.067	1545.36	16550.7	922.441	1429.16
M151T70	[M+H]+	Triethylene glycol	151.095	69.74			Organic oxygen compounds	Organooxygen compounds	Ethers	18887.5	15303.8	14845.6	14031.4	19812.4	26097.5	18379.5	25182.6	20109.8	19894.7	16936	32333.4	18853.8	16553.4	24336.4	17183.2	26511.3	16868.6	19836.7	27096.4	14654.2	14750.5	18057.1	19558	22548.1	13101	24792.7	17955.9	19863.9	24814.8	20373.9	15913.5	26510.2	9642.36	12239.1	15785.6	13437	15817.6	18913.8	40323.5
M138T291	[M+H]+	Trigonelline	138.054	291.11	HMDB0000875	C01004	Alkaloids and derivatives			13244.2	6932.77	21953.9	13491.8	22606.2	10140.9	20251.4	17701.4	7844.17	19378.5	6676.13	16365.8	10596.7	19638.6	21219	12951.4	37175.9	6634.86	25817.1	27267	11156.6	4762.95	22461.2	9407.19	6276.48	12369.9	91462.1	9549.25	24472.4	9287.24	21207.8	20474.7	18502.2	23700.9	19388.3	4708.83	28788.2	14403.6	20036.9	29440.7
M577T307	[M+H]+	Trillin	577.367	306.807		C20709	Lipids and lipid-like molecules	Steroids and steroid derivatives	Steroidal glycosides	2412.3	1046.13	1514.12	2751.8	2573.19	2232.39	2060.64	1062.05	1823.51	1293.4	1889.14	2133.05	2144.73	2344.21	1903.41	1232.04	1168.01	2178.09	1070.23	2344.12	2087.97	2141.92	1871.36	2145.45	2241.53	1961.07	1226.18	1486.74	2760	2362.6	2992.88	2446.19	2072.51	2184.82	2240.93	2123.19	2414.17	2122.82	2639.45	2479.39
M151T329	[2M+H]+	Trimethylamine n-oxide	151.144	328.863	HMDB0000925	C01104	Organic nitrogen compounds	Organonitrogen compounds	Aminoxides	1434.41	1664.53	1867.21	1623.54	1594.51	1777.37	1606.43	1720.72	1652.23	1775.43	1751.75	1718.09	1682.84	1774.96	2205.34	1657.34	1866.73	1696.28	1859.97	1429.79	1823.74	2353.16	1975.16	1811.11	1915.83	2038.6	1712.41	1802.18	2132.81	2016.64	2155.19	1935.51	1656.78	2160.38	1404.64	1939.41	1862.23	1874.03	1787.36	1982.14
M457T452	[2M+H]+	Trioxsalen	457.158	452.089	HMDB0015575	C09314	Phenylpropanoids and polyketides	Coumarins and derivatives	Furanocoumarins	3116.88	4798.93	457.226	3073.7	3336.41	3975.35	3506.68	3585.61	2894.19	2984.1	3415.64	2788.08	2331.64	3157.81	2258.96	2580.2	3278.05	2734.35	1025.9	3575.87	2892.93	2619.35	3465.53	3970.37	2307.91	2604.56	3618.75	4578.38	2688.55	1568.62	3618.78	1648.51	3400.18	3273.75	4270.93	3545.65	2946.73	3942.09	3042.65	3940.99
M122T291	[M+H]+	Tris(hydroxymethyl)aminomethane	122.08	291.156	HMDB0240288	C07182	Organic nitrogen compounds	Organonitrogen compounds	Amines	3821.06	4354.18	2518.85	3962.61	4433.48	3186.6	5166.46	2421.01	3360.4	4394.81	3438.32	3438.39	3705.19	3824.06	3417.77	2965.86	4009.3	3339.13	2773.9	2782.45	3994.65	4169.47	3211.06	3378.31	3148.6	3496.99	2944.57	3849.02	5400.61	2336.86	3543.85	3642.62	3679.9	3753.87	3588.07	4508.11	3005.59	3679.08	3207.24	3354.76
M489T307	[M+H]+	Trp-Arg-Lys	489.316	306.527			Organic acids and derivatives	Carboxylic acids and derivatives	Amino acids, peptides, and analogues	1521.32	1859.71	2894.73	2875.73	1948.59	1968	3082.72	2947.47	2976.36	1396.8	2912.37	2431.62	1841.34	2909.44	2931.07	3256.31	1528.01	2382.28	2855.09	1772.4	2723.2	3063.62	2576.96	1688.23	2052.93	2592.54	1521.76	809.113	2748.79	2927.79	1594.73	3222.02	1423.94	2677.62	2499.66	2710.68	2667.87	3052.76	1883.95	2299.92
M247T199	[M+H]+	Tryptophan betaine	247.144	199.141	HMDB0061115	C09213	Organic acids and derivatives	Carboxylic acids and derivatives	Amino acids, peptides, and analogues	166841	250069	221712	82198.1	418011	407444	490016	451531	483544	249422	372630	453463	415460	113821	127848	115345	264634	75964.7	230788	328620	540533	93775.3	410242	35155.6	449593	397242	459239	331943	256859	450472	535412	252553	270950	137836	291630	408967	75486	440533	130698	438174
M430T301	[M+H-C15H20N2O4]+	Tubacin	430.159	301.404			Organoheterocyclic compounds	Azoles	Oxazoles	6247.83	5644.99	5785.93	5404.71	5158.67	5417.63	6277.08	5490.61	5390.83	5739.59	5528.5	5812.9	5632.62	5526.94	6131.67	4411.18	3535.22	4992.68	4932.25	3862.09	6462.16	5445.63	6217.93	5228.29	5464.88	5629.67	5584.4	6173.93	5052.64	5935.59	5640.03	5482.27	3540.02	6116.54	2273.85	3101.6	3825.33	6278.77	2465.42	5848.4
M376T34	[M+H]+	Tuberostemonine	376.259	33.855			Alkaloids and derivatives	Stemona alkaloids	Stemoamide-type alkaloids	638173	691057	657134	626707	727824	702770	679734	548906	653158	504865	618160	625234	610751	701221	722539	806040	566351	695644	612765	650904	609942	609059	437966	472546	575131	517531	564381	568978	644666	427225	601654	644192	682623	659393	595056	452353	588864	506813	658283	696152
M120T293	(M+H-H2O)+	Tyramine	120.08	292.751	HMDB0000306	C00483	Benzenoids	Benzene and substituted derivatives	Phenethylamines	51571.6	46495.6	56670.3	53607.8	64164.5	60004.7	56714.5	48163.6	50650.9	52376.2	109943	51296.5	61423.6	48562.4	130746	40357.9	22296.3	76702.2	52420.7	42003.8	66614.7	33309.3	40094.7	55617.4	83513.8	23007.6	51964.4	81647	28598.1	47325.9	42771.8	47334.3	38365.8	55237.1	61661.6	54817.4	91360.6	63295.6	89889.7	53998.6
M113T163	[M+H]+	Uracil	113.033	163.299	HMDB0000300	C00106	Organoheterocyclic compounds	Diazines	Pyrimidines and pyrimidine derivatives	13894.2	12632.1	12971.5	14859.1	14888.5	16278.8	13411.5	17040.9	14137.2	9651.02	15308.4	16540.6	17311.1	15697.3	14834.4	12186.5	12969.1	12025	10301.7	12582.6	16140.7	16213.6	8283.86	14606	17654.2	17043.6	12210.5	16841.7	14894.5	12797.1	18641.3	15579.4	13866.4	15867.2	15365	13893.9	15971.4	19740.8	15723	10466.2
M61T110	[M+H]+	Urea	61.039	110.111	HMDB0000294	C00086	Organic acids and derivatives	Organic carbonic acids and derivatives	Ureas	210071	270255	250352	228941	259258	285450	231215	314679	196547	195209	219566	307306	261661	300794	214757	208038	259442	229603	286243	326171	238938	163633	162569	251828	209746	212580	198948	198556	210853	181188	216601	240575	283115	189966	177662	259906	174204	254553	228432	220093
M591T282	[M+H]+	Urobilin	591.314	282.442		C05794	Organoheterocyclic compounds	Tetrapyrroles and derivatives	Bilirubins	2343.33	1235.6	753.48	438.516	453.859	386.089	1770.78	392.299	620.595	294.972	513.105	579.06	215.007	340.628	488.133	860.006	597.366	170.569	305.509	249.795	370.106	508.501	136.539	942.527	186.033	186.953	246.488	304.102	122.36	228.503	238.289	330.283	232.964	603.667	786.672	335.283	490.562	1002.78	868.441	285.847
M410T162	[M+NH4]+	Ursodeoxycholic acid	410.324	161.748	HMDB0000946	C07880	Lipids and lipid-like molecules	Steroids and steroid derivatives	Bile acids, alcohols and derivatives	17911	26193.3	24019	1446.76	18711.3	22845.9	13369	11943.2	20361.5	24786.3	27611	14824.4	17393.3	10290.2	6531.09	12715.8	34196.7	10511.9	4809.59	80411.9	7090.2	16725.5	13980.8	16983.7	5095.73	8422.26	8076.04	15111.4	10311.1	8306.13	8772.85	4584.3	11292.1	18576.6	7837.06	6517.04	5551.17	14351.2	23356.7	5427.26
M159T267	[M+2H]2+	Val-Ala-Lys	159.112	267.276			Organic acids and derivatives	Carboxylic acids and derivatives	Amino acids, peptides, and analogues	23442.1	32572.2	17627.6	15534.3	19702.7	19101.1	21660.3	16567.3	18208.1	22165.4	25860.8	18137.8	17779.1	19461.4	29800.9	20539.2	26193.4	28692.2	19624.3	25365.6	19842.3	35346.2	19958.8	21246.2	26647.8	23618.5	25491.7	32637.5	22164.7	26112.5	25915.5	29118.7	24127.5	24694.6	27778.8	34582.6	28014.3	31867.4	23180.2	19104.6
M325T303	(M-H+2K)+	Val-Met	325.035	302.523						2105.92	2261.77	2348	2449.3	2220.73	1894.68	2041.41	2563.97	2790.91	2813.01	2537.91	2342.42	2580.09	2371.6	2474.69	2361.68	2405.83	2465.09	2369.49	2219.33	2208.88	2166.77	2606.16	2350.64	2444.62	2649.62	2306.72	2259.05	2335.95	2254.57	2368.93	1965.26	2095.67	2251.04	2160.48	2391.94	2003.83	2342.3	2141.23	2125.6
M215T338	[M+H]+	Val-Pro	215.138	338.288			Organic acids and derivatives	Carboxylic acids and derivatives	Amino acids, peptides, and analogues	2230.29	2695.22	2961.35	2747.62	2537.04	2151.48	3171.84	2390.34	2433.57	2902.93	3091.35	2685.03	2935.93	2731.16	2956.27	2616.57	2442.18	2312.45	2802.31	2207.71	2685.62	3720.47	2290.28	2453.61	2807.02	2516.26	2994.15	3220.93	2625.32	2495.31	3038.17	2981.07	2429.87	2229.96	2668.81	3356.04	3144.88	2952.56	2581.54	3022.13
M216T536	M+	Val-Val	216.144	536.49						730.457	453.262	655.188	517.524	768.524	493.392	586.453	674.698	558.688	607.878	498.312	633.466	630.518	659.417	605.245	480.385	506.767	319.656	590.474	449.323	556.514	510.958	518.695	555.118	489.07	671.379	495.935	592.229	530.111	375.945	502.747	483.459	489.429	447.927	544.012	507.503	545.37	498.808	541.724	444.067
M203T51	[M+H]+	Vasicinone	203.08	51.321		C10744	Organoheterocyclic compounds	Diazanaphthalenes	Benzodiazines	3687.39	4740.42	3061.73	3027.61	1673.45	6068.99	3562.76	5346.17	6007.35	2135.17	5373.05	5300.53	3125.29	1350.63	5158.55	4128.01	1894.11	4220.55	5087.89	2089.17	3294.12	1661.73	5022.4	6426.55	2992.57	42189.8	7786.77	3168.7	3399.14	5758.08	2765.42	4097.48	33229	2611.37	4216.15	4508.76	6050.46	6032.39	5740.42	4611.54
M557T105	[M]+	Vecuronium	557.453	104.695	HMDB0015432	C07553	Lipids and lipid-like molecules	Steroids and steroid derivatives	Steroid esters	81357.9	36809.1	77776.6	73286.8	144227	142812	44367.2	161861	105069	67456.4	74985.3	275942	193770	134833	94978.1	100140	118960	76130.6	87700	218424	146385	70000.1	85941.9	128313	114245	80127.7	40643.1	68087.7	51628.8	89043.4	53525.8	37926.5	54862.4	68064	99286.3	82292.7	97589.1	132560	117347	87745.8
M686T313	[M+H-C9H10O4]+	Wilforine	686.244	313.497			Lipids and lipid-like molecules	Prenol lipids	Terpene lactones	4492.03	1728.2	5775.28	1529.88	1491.89	886.615	930.83	934.831	2045.5	1916.39	4051.51	1733.73	1994.06	4804.9	1067.72	1057.82	2644.76	5661.16	681.668	4733.53	5121.87	4392.14	2130.89	887.77	1464.63	4406.93	1439.44	2222.9	3843.92	837.859	3104.86	1624.67	1085.31	2025.38	4247.52	883.165	1023.01	1559	259.2	2062.04
M241T35	[M+H-H2O]+	Yangonin	241.096	35.472	HMDB0034144	C09980				24008.3	69247.7	32896.9	65258	25386.6	50708	21953.4	44403.2	28460.7	44214	29805.3	84158.5	31541.6	28551.4	31459.1	19781.2	44296.9	47901.1	22135.2	21681.5	25485.2	26412.2	25185.7	25384.1	32650.9	22044.6	47228.4	46196.7	24224.6	29803.3	58866.1	22923.6	57289.2	32371.1	30046.7	45716.8	43929.9	42222.1	27254.1	36892.1
M229T165	[M+H]+	Zebularine	229.081	165.391						1113.63	1754.01	946.641	701.151	1745.55	1248.72	371.102	912.728	997.674	1275.71	1374.98	807.489	1518.46	1341.54	948.245	1884.29	998.842	1640	1397.27	794.673	1705.52	1656.32	1053.8	1607.87	1607.7	1390.43	1518.55	1549.5	1877.48	763.242	552.776	1569.13	1084.19	641.954	1920.7	1520.73	1657.59	1714.11	1648.01	1644.16
M119T36	[M+H-C6H12O]+	Zerumbone	119.084	35.6165		C20262	Lipids and lipid-like molecules	Prenol lipids	Sesquiterpenoids	46026.6	87876.1	48855.7	94566	82411.4	42289.6	45661.5	69063.2	90678.2	83709.8	90656.7	41782.4	83705.4	82550	85513.6	46901.9	85205.7	38170.7	81894.3	41991.9	81625.9	51163.4	30336.6	63652.5	56982.1	53923.9	61736.7	78270.3	88471.5	71219.8	44393	82820.4	45187.9	40395.5	48562.4	46393.3	94493	78002.9	67464.8	54416.4
M298T33_2	[M+H]+		298.309	32.7045						24164.4	25006	29961.5	27767.8	23813.9	29415.7	21775.8	29090.9	29094.5	24702.7	31911	25198.5	25608.6	23284.8	26362.1	25354.3	19108	28783.7	27207.2	28051.7	19525.8	26755.4	23851.7	11728.2	25485.5	28113.2	21254.6	18441.7	20492.6	24814.8	32246	19187	31991.4	25756	26816.2	14190.9	27426.3	24698.4	23686.6	26765.6
M147T34_1	(M+H-H2O)+		147.079	33.536						160861	125504	180532	183395	127786	205545	149064	183997	154415	151321	161466	125207	114036	133389	167000	135275	111974	148347	134759	252028	130399	155506	114679	106187	126608	140201	90334.7	133115	134126	150045	160345	154860	136569	149073	142001	103667	148861	142976	116529	170957
M182T159	[M+H]+		182.189	158.511						1216.54	1308.9	1343.96	793.82	968.515	876.376	797.404	1279.44	1223.23	830.735	1517.75	1816.48	2622.14	1500.46	1639.2	1165.44	1833.37	1581.13	913.78	1464.05	1377.47	1939.51	844.657	2529.87	1420.82	1045.97	1252.39	1436.42	1011.89	917.795	877.621	1306.43	1317.93	1313.57	1150.38	2063.88	945.928	1795.9	1399.24	1017.62
M134T248	[M+H]+		134.026	247.61						1090.56	1725.85	1700.96	1676.09	1167.24	2111.18	1191.46	1385.97	1224.22	1717.73	1402.25	1485.28	1188.54	1044.69	757.117	1740.94	1408.69	1198.98	1417.08	1730.1	1490.79	1806.3	1138.08	1034.18	1206.81	1454.48	1527.53	1562.7	1137.71	1459.81	1172.61	127.096	2536.94	1145.43	1543.73	1245.03	1274.05	1451.72	1180.8	1121.07
M845T319	[M+Na]+		844.523	318.678						638.245	476.811	628.635	571.178	602.572	546.468	446.137	593.321	587.318	442.539	639.546	500.466	475.82	467.766	486.21	515.875	435.122	688.302	544.501	403.224	528.486	517.866	458.242	493.185	514.64	585.945	360.039	538.126	507.295	505.995	477.486	521.964	608.2	431.109	567.184	435.455	426.061	460.041	413.774	373.497
M391T336_2	[M-2H+3Na]+		390.992	336.043						67879.4	56818.9	64754.9	64168.4	60295.6	56996.7	67742.9	68713	62385.4	57169.3	58144.5	64291.7	63689.8	60974	61507.3	68094.8	60272.5	61155.4	61236.3	80923.3	56571.3	56614.1	58617.4	61720.3	58356.8	57834.4	56356.1	58532.9	58162.5	57092.8	59731.5	53226.1	58760.9	57963.4	57610.5	54012.8	61061.1	56418.5	57426.8	62019.6
M516T197	[M+K]+		516.305	197.297						8085.06	6064.19	2715.36	2826.29	2564.08	2538.49	992.89	1791.78	2211.94	1224.97	2845.27	2792	3155.07	10346.2	3138.28	2366.97	3630.32	2186.15	4496.4	1060.59	4062.92	2565.23	944.013	1816.66	2875.11	4069.21	4691.11	3256.18	2094.34	2817.42	2792.93	7168.61	8940.79	6338.93	3727.09	3473.13	5393.25	3210.83	5421.3	2546.35
M106T28	[M+H-C3H8]+		106.064	27.587						22195.7	12033.8	11820	13850.8	10176.5	14680.6	13131.1	14516.4	16082	8235.81	28099	12801.2	7848.05	16211.7	14548.6	23555.2	24705.9	24170.3	20464.4	13883.5	28701.1	21802.8	7250.57	12417.3	24289.1	23665.9	13803.5	8490.34	23952.1	22480.3	17542.2	20987.2	12420.3	26017	13900.8	6741	31177.8	20396.7	18308.6	12834
M195T69	[M+H]+		195.121	68.684						35577.8	40122.2	62039.2	49184.6	53533.3	57175.1	74480.8	56286.4	51580.9	27322.8	44459	67791.6	60675.1	35321	45969.7	54862.2	44884.9	68190.8	66914.5	62536	49290.9	27487.8	27104.5	67123.1	46845.8	29951.9	44530.5	47422.7	32261	52716.5	61017.1	31277.1	53830.6	33440	43484.2	26251	42713.2	58604.6	52646.4	53528.5
M116T33	[M+H-C3H5ClS]+		116.052	33.362						41109.2	41840.3	57079.3	53728.5	38525.2	67914.8	53101.6	39050.8	32707.2	23117.1	40851	47363.1	60463.2	42940.1	30717	78862.9	80577.2	59862.6	40429.6	78746.3	37865.5	39571.7	41971.6	24850	36034.5	25001.4	24968.7	41767.2	41145.4	31879.5	48248.1	40521.1	79575.6	69422	51502.9	20645	34361.8	24683.9	46938.5	77708
M283T187	[M+H-CH4S]+		283.049	187.096						7976.36	7153.74	10272	9960.77	10332.6	10986.2	15956.9	9810.85	12808.1	7451.97	13819.3	13807	13941.4	11110.8	15915.1	7060.9	8290.47	9871.77	14826.6	10461.9	11649.3	14361.7	8063.95	7658.51	8252.22	11890.5	7762.16	12356.3	10681.5	7253.86	12011.6	12155.8	14167.2	9128.65	8523.3	5162.69	9075.63	12002.1	7951.85	9346.51
M407T266	[M+H]+		407.187	265.673						1816.36	2175.32	1754.38	1947.72	1542.48	1827.27	1877.59	1960.37	1673	2868.49	1443.24	1702.64	1572.28	1565.36	1729.35	1683.41	1763.71	1530.68	1388.34	2603.58	1686.37	1723.69	1810.69	1500.74	1027.06	1119.98	1569.25	1525.45	1801.22	1466.52	1971.22	1502.76	1790.8	1663.79	2073.69	1688.29	2203.34	1228.1	1707.96	1988.65
M685T295	[2M+H]+		685.126	294.697						168.917	191.088	157.988	115.817	66.9752	148.179	134.786	139.046	162.7	170.191	98.1461	127.878	129.496	100.204	152.861	173.933	153.151	132.272	148.781	137.252	147.97	197.361	154.358	114.264	131.648	137.41	127.403	179.437	149.814	115.592	152.065	177.964	172.53	163.891	162.041	148.566	170.444	178.327	175.824	186.399
M448T313	[M+H]+		448.032	313.03						300.582	351.371	337.996	292.753	331.655	212.294	337.911	319.667	238.429	330.858	266.182	319.647	395.048	334.55	325.815	290.581	172.276	377.737	299.847	179.257	257.244	291.048	267.284	216.606	178.073	309.874	176.332	355.063	296.234	288.738	150.644	254.693	261.716	222.637	271.87	231.908	275.562	219.909	239.303	194.673
M365T371	[M+Na]+		365.104	370.612						1043.16	1296.36	2294.46	1816.86	1767.86	1602.4	1436.74	1874.59	3531.95	2468.43	772.484	2216.74	1154.55	1047.94	1685.68	1605.71	1199.39	1428.85	1923.52	675.931	1464.47	2507.93	1150.8	2566.84	2135.62	1173.39	2325.34	1318.77	1655	1709.87	2010.52	881.979	1546.25	1048.82	966.422	711.242	1928.23	888.553	2521.15	3487.11
M188T69	[M+H]+		188.066	68.899						1485.65	1167.21	2774.58	664.011	3719.42	1002.18	1105.49	3405.9	1303.12	504.564	1525.63	2043.86	1441.39	225.746	1231.58	510.095	2205.6	776.383	2767.03	5400.06	2017.03	3242.49	3042.38	1579.61	854.313	11342.2	458.665	1218.16	1141.72	823.115	1345.8	1015.99	14046	101.536	1166.07	1642.04	1560.48	1506.96	3190.5	1254.63
M399T286	[M+H+2i]+		398.974	285.885						1988.98	2174.77	2283.16	2057.98	1872.21	1918.78	1638.07	1982.82	1547.02	2093.38	1629.49	1692.95	1639.32	1740.94	1853.56	1464.39	2131.67	1471.7	1712.76	1823.85	1955.73	2371.23	1570.37	1702.78	2348.48	1999.5	1712.57	1567.8	1688.64	2246.46	1673.39	2142.95	1717.69	1395.63	1335.14	1054.27	1972.75	1768.42	1653.58	1722.69
M511T309	[M+Na]+		511.047	309.43						226.935	238.236	214.976	176.575	348.207	127.565	278.99	177.349	107.982	270.197	180.439	240.397	278.097	280.758	209.255	206.406	107.291	178.533	212.229	144.994	167.26	108.879	200.21	162.1	99.5314	209.311	89.0266	260.555	296.088	235.043	51.6486	154.026	170.848	107.555	147.065	93.9958	168.668	121.738	163.818	226.117
M193T157	[M+H]+		193.158	157.081						3506.87	4289.79	12204	2667.17	6430.78	1919.28	2966.5	4833.92	3944.7	4106.43	2245.88	6949.68	6277.03	5955.84	8868.7	7134.65	6528.2	6634.16	6712.3	1880.99	10900.4	7419.95	5369.24	1843.53	3142.01	8560.02	2387.96	6094.34	7376.94	5172.06	8177.89	8207	6982.98	7517.08	3847.89	5224.73	8712.93	1735.81	6898.47	5823.11
M79T62	[M+H]+		79.0203	61.694						780.744	4156.54	1993.91	104.498	2782.4	13240.4	613.022	2522.91	5141.71	1562.07	1311.69	1973.33	233.634	2013.62	337.262	2677.47	914.172	1851.53	40729.7	4298	2394.83	4057.14	7064.88	2781.83	1089.34	3807.4	10101.3	1714.05	995.549	10787	1711.34	1363.46	7845.79	1162.17	1495.97	1749.3	3679.98	1228.21	4890.47	4749.48
M274T67	[M+H]+		274.274	66.596						2.14466e+06	4.91842e+06	4.85151e+06	5.21074e+06	3.01174e+06	3.9182e+06	4.78913e+06	4.22791e+06	4.52475e+06	4.13354e+06	4.19463e+06	3.04273e+06	3.2539e+06	3.32125e+06	4.26954e+06	4.31537e+06	3.4538e+06	5.81521e+06	4.26376e+06	3.78255e+06	4.10032e+06	2.57904e+06	1.7742e+06	3.5693e+06	2.9783e+06	3.99251e+06	3.49905e+06	4.39206e+06	3.03373e+06	4.39106e+06	4.14998e+06	4.17773e+06	4.09529e+06	5.69828e+06	4.22784e+06	2.75455e+06	3.96141e+06	3.13014e+06	2.83695e+06	5.50376e+06
M247T219	[M+H]+		247.011	218.905						1137.75	1060.01	1097.41	1145.33	1200.05	1360.72	3768.07	1735.2	1037.28	1114.87	996.416	1002.2	1031.51	1002.52	1136	3148.67	1188.97	1147.43	1113.12	1154.27	1219.92	888.451	1102.94	1190.17	1161.97	1006.55	1008.79	1076.79	1074.37	1044.7	1145.39	1037.9	1056.1	1074.21	1388.56	2024.2	930.528	865.866	1083.8	1158.4
M120T263	[M+H-H2O]+		120.08	263.022						325488	541472	393563	378796	334271	430166	436298	332444	298912	363066	408931	341136	345235	323777	560955	417443	374647	597189	372579	541268	376104	357336	311632	318633	308555	276681	325371	643542	307995	345617	318853	361210	363420	344088	471068	349644	335719	373243	330917	295570
M239T34_2	[M+H]+		239.236	33.841						3236.36	3763.07	3735.38	4070.43	5305.88	4045.88	4218.74	2765.17	2986.66	2649.93	3020.54	4025.16	4850.36	7741.31	2961.66	2839.41	3423.75	4086.72	3645.12	4382.56	2756.21	3224.95	2649.84	2037.16	3465.96	2527.43	2288.25	3561.88	7357.33	3498.02	3965.69	3292.34	3107.09	3883.06	3675.15	1719.45	2777.65	2195.13	2315.41	4373.21
M203T234	[M+H]+		203.08	233.959						4907.97	5162.88	4652.12	4589.55	3256.1	3973.46	5126.47	4066.98	4271.21	4607.86	4603.58	3591.16	5031.93	4437.71	4280.37	6701.76	4018.49	4603.01	5561.32	4493.67	5418.58	7180.58	5052.25	4040.75	4262.27	23024.6	6322.76	5063.19	4685.54	4529.56	5138.72	4309.92	31181.1	4549.69	5429.89	4019.63	3637.7	4246.7	4217.72	4695.19
M179T298	[M+H-H2O]+		179.078	298.166						969.516	2002.98	758.832	424.68	1035.96	1019.92	941.465	817.179	958.916	1576.5	783.826	871.565	1177.75	727.856	1127.48	963.146	1185.33	1659.81	1081.59	983.251	864.887	1118.87	1152.54	954.994	743.004	933.197	814.916	1134.6	961.365	1185.64	1218.98	1413.22	757.133	1358	696.536	1836.24	1579.28	1894.98	727.684	1027.78
M130T426	[M+H]+		130.049	426.18						71347.9	168238	69544.4	39909.3	49890.5	104141	66353	110337	94547.2	47311.3	48356.3	80090.4	74906.5	68108.6	67580	80609.2	60434.6	157637	76339.8	74993.9	67723.2	73763.8	62582.2	50196.5	43167.1	76090.8	40515.3	66553.6	81608.3	72716.4	88308.2	106258	41488.3	55701.6	30220.3	118051	66756.6	48777.8	39201.2	62333.7
M535T57	[M+H-H2O]+		535.407	57.175						2355.15	2206.77	3218.67	1634.45	1271.25	911.508	954.323	1136.52	777.599	4506.75	1814.94	323.621	2706.14	2128.15	1545.08	1906.21	2235.61	2009.65	364.774	383.678	329.396	1899.98	3297.83	323.465	2439.4	399.703	2457.75	339.297	23766.5	465.203	2337.07	2357.53	1421.74	2561.42	3935.56	695.403	2347.82	20416.2	638.644	1978.46
M343T170	[M]+		343.293	169.873						2325.08	3197.32	3534.02	3851.85	1785.02	3432.11	3554.36	2631.58	2836.27	1279.72	2430.73	1911.19	1998.44	2256.82	6170	2304.92	3313.03	2143.12	2205.97	2783.93	2427.31	2825.56	2321.01	3354.68	1907.53	1476.15	1355.2	1827.13	3547.46	2943.67	2928.48	1719.84	3162.82	1497.93	4134.25	2544.37	2089.49	1273.9	1820.63	3665.17
M477T290	[M+H]+		477.211	289.97						7058.41	10516.1	5683.54	8380.08	8031.78	7658.42	6989.99	5016.14	6874.97	5661.94	8996.57	10694.7	8247.87	9076.33	5469.39	7649.96	3148.6	7163.93	7887.02	5737.51	5673.46	9157.31	7255.57	11511.2	4499.91	7848.04	8392.66	7530.38	10181.2	8387.56	3882.21	4151.61	8273	5037.77	7029.37	3883.29	3299.22	5455.5	10947.1	5551.29
M581T135	[M+Na]+		581.237	135.351						53507.1	97168.1	74586.8	83095.4	49282.9	93671	51933.4	95249.8	60753.5	43612.6	30784.1	160299	49767.4	39832.8	54614.7	35927.1	71580	107182	53537.2	114701	46108.6	43740.9	62844.7	48432.1	43138.7	50965.9	76377.6	72607.4	35103.6	27966.5	114005	28455.6	110369	52359.2	52410.6	84007.7	61801.4	71363	30148.9	42298.6
M255T2			255.017	1.996						1123.07	1178.27	96376.1	113741	80712.2	579.166	94127.8	83842.2	1265.38	1014.25	1139.39	1903.76	1044.91	932.963	711.092	670.472	1095.91	92559.4	88528	93526.4	1428.98	659.511	85883.6	1024.37	746.754	86827.7	1119.19	96246.6	88525.6	1538.12	704.073	1122.52	524.083	1043.65	741.953	1009.38	89447.8	707.699	1056.88	96403.6
M496T4			495.935	3.682						101716	95343.3	952.471	399.571	639.139	626.454	433.45	645.618	618.397	406.122	89578.2	1073.68	95530	97221.4	938.501	566.654	677.19	615.215	860.582	623.208	485.068	650.123	322.926	83997	640.126	602.597	638.903	539.7	344.645	670.448	626.264	104144	631.439	94316.1	321.769	307.676	898.711	614.157	997.966	724.736
M213T34_1			213.147	33.5375						6946.84	7761.1	11576.1	9271.14	8515.9	13204.2	11950.5	8302.09	7534.86	6362.62	7894.81	10656.1	6842.4	9504.66	7983.4	9812.57	8834.63	10340.9	6284.71	11225.6	7004.92	9048.61	5502.7	6853.04	7291.08	7796.01	6360.48	8795.67	6882.05	8903.18	9043.58	8588.47	9712.23	6576.16	12119.3	5006.68	10240.1	6823.89	5367.39	9470.84
M336T35			336.324	34.792						113394	96408.1	176549	138092	119754	110455	183529	139966	87970.9	80495.6	123272	102558	81928.5	115418	47944.6	146723	91264.2	132421	98713.4	158696	90816	115740	87494.3	57134.6	76327.4	108531	67931.3	51371	162292	76151	135956	65658.9	112908	101403	208623	98052.3	90964.8	92290.4	55898.1	133180
M621T31_3			621.307	30.912						5182.52	5946.95	19511	22099.9	8684.2	19534.5	14605.7	8660.56	8100.49	6096.22	7114.82	8762.25	5850.46	8060.86	11183.5	13634.1	5419.23	18608.1	9051.1	15660.1	10822.2	7076.03	5266.58	7938.54	7729.76	5342.04	5985.7	6009.96	3629.21	6741.87	5715.4	4487.62	19295.3	6482.55	17795.1	3208.69	5056.97	4100.07	5236.96	32955.9
M331T174			331.203	173.785						2689.12	4337.14	3000.17	3102.84	3593.52	4038.83	3911	3129.8	2051.02	3786.65	4041.2	3248.46	3261.58	3628.04	6082.85	2449.48	5285.45	2811.6	2766.93	4533.02	2855.4	2961.81	3449.27	4989.48	4141.96	2644.9	4362.83	5530.68	4239.44	2293.68	2521.71	3309.73	2189.52	5598.11	4412.24	3723.56	2297.14	3175.88	6955.12	5386.29
M272T33			272.221	33.452						7496.21	6643.1	4997.43	4387.03	6054.9	5242.61	4605.4	5645.97	3794.83	2797.33	8686.01	4315.65	7991.19	7839.71	5701.06	3315.62	5577.07	5035.43	3195.06	6607.21	5687.69	4286.3	3360.84	6614.25	5882.77	4236.59	5164.66	5015.59	5577.13	2433.18	7851.34	4640.25	5704.44	7300.91	5511.1	4328.24	3311.08	7171.38	6854.29	4948.6
M352T34_2			352.319	34.323						126779	93966.9	173365	151130	118380	148248	256742	99918.1	87220.9	99226.9	102776	87241.9	89993.3	91915.8	46143.9	132827	86754.4	150998	87791.4	226286	102840	185898	90106.4	57199.7	78133.8	109889	63254	53372.1	269692	65042.4	149497	77433.3	129151	103460	208378	101584	111166	89572.2	61109.9	119043
M228T35			228.195	34.828						120660	126721	78091.9	75841	95055.7	67306.6	131908	127203	36991.7	48868.8	147507	52676.7	130347	122693	124986	60375.3	94890.8	61442.8	58460.5	127949	55688.1	53760.9	43595.3	110991	109659	110902	93574.5	73476.3	111205	49406.4	132745	78727	116507	123946	99552.3	100125	38538.6	125948	159731	136027
M148T207			148.041	206.898						10013.5	10090.2	10854.1	11526.7	9853.71	9950.34	14756.4	10382.9	11085.2	9785.03	11304.9	11035.7	9336.65	10409	10705.7	10728.6	10542.7	12990.8	11319.6	14862.1	11042.8	10556.2	9679.81	8575.15	10156.4	10094.8	9787.87	12222.2	11259.3	9534.72	10582.8	11142.8	10029.2	9920.48	11525	9000.5	9570.18	10412.2	10694.6	9916.79
M335T34_2			335.292	34.459						19810.6	13780.4	20434.5	19839.3	18963.2	21280.6	26578	18317.3	14253.3	12857.4	17187.2	19768	16506.4	16673.9	8634.87	17067.2	17391.1	18625.5	16739	24937.1	11371.4	21558.6	13184.9	10462.4	11015.4	14735.4	14628.2	9133.94	24162.3	10242.4	20528.3	12593.7	24942.6	14010.9	19564	14427.4	15758.3	12400.1	7788.84	18507.2
M186T336_2			186.421	336.034						37267.7	29272.1	35505.5	36388.1	31345	35934.4	34371.3	31312.4	34610	31344	30828.8	35126.8	31706	30690.5	31352.8	37501.4	31572.3	34358.4	32313.4	47533.5	30905.9	32110	31453.4	30377.1	28704.8	31286.9	29867.9	30191.9	29530.6	30507.7	31557.5	30505	30466.7	32166.5	30796.3	31365.2	32179	30681.4	32440.2	35582.1
M671T350			671.424	349.729						1584.02	2151.74	2587.01	2234.48	2003.93	2434.12	2724.06	2151.43	2074.06	2544.19	2440.77	2337.89	1894.28	2344.64	1808.5	2040.16	1503.83	3004.89	2250.6	3374.55	2367.51	2482.83	2075.91	1968.74	1901.23	2269.01	2087.57	2530.31	2157.02	2444.26	2164.19	2180.62	1891.14	2265.7	2976.21	2006.57	2769.16	1835.35	2304.7	2849.34
M449T32_3			449.468	31.6685						4759.17	5718.2	6953	7884.88	5566.59	7515.54	2410.04	5494.79	5893.13	4792.63	3778.77	9180.09	4377.7	6368.36	5632.14	4903.76	4865.3	9174.24	6101.48	4841.53	3019.23	5322.46	4394.81	2575.34	5001.1	4211.91	4760	4385.7	4943.03	4816.94	8362.84	5538.64	7550.5	5341.68	4049.66	2087.47	3770.79	3502.26	3185	5727.4
M256T35_2			256.226	34.721						7581.3	8694.08	4705.4	6566.94	2667.56	3980.64	6662.84	5518.26	2335.53	3067.9	9699.61	3720.14	4840.24	5523.4	6822.17	4333.45	5950.75	2987.14	5102.68	9802.77	3468.63	4590.35	4210.29	7252.86	4869.58	6242.94	5813.66	5933.98	7595.06	3849.98	7511.49	4972.71	5901.1	7119.05	5448.85	6751.17	2913.6	8703.26	9880.51	6708.75
M201T324_1			200.893	324.207						1686.08	1641.38	1593.43	1757.74	1552.14	1578.76	1720.33	1626.18	1720.87	2147.52	1795.36	1824.38	2010.69	2411.56	1933.93	1415.69	1700.11	1750.78	1652.85	1680.75	1939.7	1429.24	2025.29	1961	1727.2	1444.6	1730.7	1429.21	1593.21	2015.92	1766.8	1513.19	1528.42	1992.99	1298.19	1679.61	1612.92	1906.78	1557.24	1766.74
M173T34_2			173.131	33.656						42110.1	40065.7	27678.5	26996.4	29323.1	24235.5	38005	39976.1	16667.5	19099.1	44636.9	20844.1	51030.9	50057.3	39531	20981.6	31429.9	21283.4	21913.6	36344	20969.4	17924	15443.2	36148.8	36098.7	49530.1	30714.7	27558.6	34434.1	20048.8	54232	27851.3	37451.4	31688.6	33423.5	34591.1	14375.9	44867.1	47217.9	44381.1
M319T35_2			319.298	34.9685						24121.5	19446.8	35509.3	30317.3	24648.5	24597.5	38807.7	25787.2	18587.9	21258.8	21046.3	22342.4	21245.2	21112.7	17115.4	25050.5	21340.8	32064.4	21355.9	34318.4	17040.1	20281.5	19496.3	14019.7	18252.9	19043.8	16397.2	13871.6	34900.2	18327.1	32222.1	15477	25609.6	21138.4	51442.2	22046.8	17250	23986.1	15914.2	24560.5
M278T394			277.959	393.589						1501.77	3916.55	3247.01	5781.51	5448.47	4825.91	4225.27	3499.74	4595.46	3919.69	3240.74	3769.52	3703.35	2220.29	5031.74	5035.69	2863.14	5017.73	3406.55	4237.85	3835.3	3041.49	3676.64	4000.13	2269.89	4066.65	2282.45	3360.41	2664.28	2548.71	3607.7	3427.5	3464.58	4304.18	1849.01	2216.85	3465.06	2597.19	1649.21	2302.86
M478T32_1			478.466	31.878						3162.74	3098.06	6220	4512.38	4427.92	6773.4	2146.5	3839.53	3341.31	4347.66	3281.52	7163.29	3669.43	3846.93	3220.29	3780.65	4724.97	6605.38	5113.21	4442.44	3051.39	3370.42	3890.41	2879.18	3724.63	3326.11	3137.26	4125.01	2833.88	3880.59	6061.67	4015.75	8383.96	3268.08	4009.26	2661.03	3096.35	2557.48	4155.93	4092.26
M191T33_2			191.178	32.656						10103.7	9850.32	12027.5	10467.5	10363	10106.3	7194.66	8657.53	8834.55	6924.42	9076.34	12333.2	8557.49	10109.7	9818.06	10939.2	10161.9	12371.8	10042.7	12542.8	7516.41	10195.1	7801.74	7416.75	8647.36	8489.88	8417.5	8901.9	10260.9	11388.4	11919.7	10140.5	11441.1	11329.2	11100.4	5901.22	9346.87	5420.88	7674.91	11733.6
M258T140			258.278	140.106						10472.5	9080.69	12958.1	10644.8	13886.8	4304.04	14555.5	10982	11971.9	10769.4	9341.47	12258.6	7016.42	9440.78	13481.3	10326	8815.36	14919.4	8708.33	17912.5	8614.48	9210.11	9668.74	8224.32	7066.41	7882.46	6103.67	7188.89	9228.07	11575.3	11181.2	5762.43	11343.3	7727.06	11493.7	9867.43	11138.8	7314.22	7753.25	12529
M806T343			805.563	343.094						4181.82	4023.43	3557.19	3981.21	3850.37	4006.3	4541.58	3330.95	3928.07	3885.16	4559.33	3924.79	3728.97	3918.99	3895.93	3865.89	4233.49	4165.81	4088.23	4691.24	3793.74	5635.16	3994.76	4425.08	5766.42	5792.52	5219.84	4095.99	4976.04	4652.36	4188.6	5135.03	5133.2	5889.29	3897.92	4953.95	4567.99	4250.69	4695.6	3196.41
M309T137			309.325	136.847						26305.6	15756.4	17798.6	20132.5	16648.1	27514.2	21283.9	13415.8	21140.8	13098.8	12052.2	26979.1	19878.4	8730.41	12604.8	13576.2	12919.5	22998.7	11124.7	11966.4	26113.8	15702.9	10270.8	12881.2	12937.4	14309.9	13594.7	15190.4	10579	15323.3	20000.9	9275.59	14762.4	14723.3	14428.5	4201.15	12934.5	8201.37	11141.4	23756.2
M193T34_2			193.157	34.443						25348.7	25123.9	15561.5	19246.6	13165.9	15466.6	22493.6	16177.1	8359.84	9081.02	34107.4	9903.7	31545.2	27666.3	28414.5	12191.7	16906.2	14465.1	8182.24	27609.1	11595.4	11436.5	8717.66	23683	16881.7	24488.8	15482.5	16814.2	23733.4	9407.02	16897	14942.6	23223.2	23722.5	21696.7	22109.5	8109.77	28072.2	30644.7	26544
M187T336_1			186.996	335.767						1.14738e+07	9.91712e+06	1.07177e+07	1.15469e+07	1.02641e+07	1.31486e+07	1.05709e+07	1.09368e+07	1.04026e+07	9.59976e+06	1.01848e+07	1.0785e+07	1.06165e+07	1.01483e+07	1.02922e+07	1.1267e+07	1.06724e+07	1.17586e+07	1.041e+07	1.38884e+07	9.9786e+06	9.53834e+06	9.92762e+06	1.00111e+07	9.46126e+06	9.69062e+06	9.39734e+06	9.50656e+06	9.79232e+06	9.81978e+06	1.07654e+07	1.02666e+07	1.03714e+07	1.04578e+07	1.09192e+07	9.61362e+06	9.28562e+06	1.02511e+07	1.02566e+07	1.13199e+07
M374T63			374.361	62.825						17719	21217.4	22610.7	24211.9	25754.7	11447.1	30163.4	22139.1	19758.2	15114.1	20578.4	26531.8	17663.9	15649.1	20326.1	24546.4	19998.5	30421.4	20222.5	27773.7	27434.5	13054.8	13712.1	20781.2	21147.8	25074.4	13337.2	13282.3	18244.6	20655.2	26915.5	18390	30140.9	20420.1	26441.5	11317	22997.7	17532.9	14976.5	30367.2
M765T367			764.736	367.01						10738.6	3917.07	8394.55	3219.13	9408.78	9186.71	9677.17	10082.2	4255.71	3429.46	2516.62	7844.08	4223.53	9079.68	6217.93	3369.59	3730.18	6492.84	3980.53	4450.87	5187.79	9378.69	12330.8	4740.76	7244.01	11468.9	3043.49	11035.4	8530.94	4397.05	2237.21	3633.9	11279.1	5100.63	5336.69	7146.14	10646.5	5044.74	7360.72	9843.02
M544T338			544.169	338.005						782.525	561.307	525.023	494.607	276.063	471.305	448.144	444.285	473.362	675.827	560.943	498.278	462.67	582.176	808.456	541.547	764.766	339.139	524.21	373.153	850.049	649.031	629.505	571.322	804.7	530.783	627.896	306.564	478.491	612.042	603.878	596.678	808.164	352.911	608.615	611.702	643.424	533.815	575.91	375.983
M409T27			409.38	26.711						1107.35	10942.7	14226.1	14204.6	3532.91	8113.09	6606.51	9834.76	9866.74	7203.85	5976.51	15813.9	707.57	9485.41	7566.9	7267.02	11365.8	16492.2	10068.6	13637.6	6274.1	10306.3	7400.8	4003.61	8429.32	6658.38	8242.08	1502.71	11012.5	8922.4	11515.1	10238	855.095	3750.88	9331.73	4392.87	7176.41	5484.94	6826.23	10006.1
M559T337			558.934	336.87						5385.67	2236.78	5830.79	5023.37	5089.34	3759.27	5165.65	4454.03	6499.67	6099.69	5381.18	6170.86	5250.53	5274.09	7113.31	4893.78	5149.67	5356.88	5382.06	8081.43	7114.06	6420.62	5304.68	5730.26	6199.17	6674.21	12401.7	5443.39	8386.31	2404.16	6965.21	13672.5	3117.59	9663.62	5970.6	7511.57	6563.2	11537.3	5939.19	6424.84
M214T36			214.179	36.039						5032.81	5620.34	3974.08	4968.09	3227.93	2784.15	5001.32	5523.18	2064.06	3526.1	5322.17	2983.9	5929.42	3419.02	4609.38	4042.02	4671.2	3675.08	2645.58	5887.6	4390.15	3378.96	3430.87	5289.48	5114.32	4580.92	5147.1	4050.9	7246.76	2717.3	5172.05	4258.99	5430.54	7751.37	5240.57	4492.51	2146.11	4886.52	7002.92	4905.41
M227T337			226.987	337.385						1.29861e+06	1.21119e+06	1.36125e+06	1.34121e+06	1.27479e+06	1.49525e+06	1.36266e+06	1.29928e+06	1.25908e+06	1.00022e+06	1.27851e+06	1.27344e+06	1.24104e+06	1.19395e+06	1.2649e+06	1.3395e+06	1.24547e+06	1.26516e+06	1.22768e+06	1.68385e+06	1.19134e+06	1.2144e+06	1.19806e+06	1.20988e+06	1.22808e+06	1.22138e+06	1.22321e+06	1.18646e+06	1.21264e+06	1.18625e+06	1.15738e+06	1.19622e+06	1.16438e+06	1.1968e+06	1244317	1.20607e+06	1.21361e+06	1.20139e+06	1.1601e+06	1.1803e+06
M227T91			227.174	90.757						14672.2	17778.8	18170.5	18223.5	22507.1	19890.2	20470.8	21125.4	21611	9494.45	15554.5	22006	20041.1	15673.7	17078.3	16106	17962.4	16750.4	17765.3	30446.6	18935.5	6761.27	11446	16779.7	13336.5	14277.9	13496.1	14368.8	14867.2	20495.8	20618.4	10691.6	21722.4	14076	15410.9	11862.1	19477.9	16653.1	17003.5	18107.5
M294T33_1			294.206	33.0825						3112.67	8675.14	7264.67	11318.6	10901.3	4669.46	13003.6	3953.86	3037.99	2779.24	2330.29	3168.02	3541.95	3647.72	6467.6	5146.81	2974.4	17849.7	3690.29	21213	5992.34	15948.3	10351.9	6143.58	5738.68	11340.2	8318.99	4331.32	7265.49	3493.13	2670.84	4295.53	22798.6	1762.56	9179.11	7261.31	6144.05	3757.33	5268.13	9067.71
M944T350			943.826	349.937						1810.96	1824.98	1502.93	1686.31	2030.52	1668.66	1982.65	2236.71	1807.16	1053.56	1669.4	2073.53	1922.38	1892.31	1498.82	1763.57	1586.74	1294.83	2165.94	1483.47	1927.79	1978.9	1760.5	1987.7	1645.98	1674.23	1783.79	1828.3	1940.44	2096.98	1580.68	1282.09	1772.03	1936.82	1703.76	1518.5	1858.86	1161.83	1634.27	1599.32
M241T33_2			241.215	32.7595						5772.09	4904.47	6137.02	5432.98	5580.29	7045.02	7279.7	6061.47	5848.89	4886.91	4766.37	5761.79	5349.78	6299.45	5629.15	6318.79	5668.94	7435.22	5011.46	7237.74	4813.56	6880.1	4630.1	4774.95	5804.75	4260.78	3701.35	5248.68	5655.21	4844	5694.91	4973	5856.18	8940.78	4878.68	3847.48	5244.82	4150.96	4816.66	5968.85
M131T207			131.015	207.072						1485.22	1685.35	1552.01	1765.33	1614.02	1619.98	2008.72	1637.74	1818.17	1577.54	1511.88	1690.16	1671.33	1629.37	1646.96	1733.88	1641.59	1924.39	1798.02	2266.23	1543.21	1621.16	1446	1623.37	1626.88	1793.68	1152.85	2068.41	1790.48	1706.5	1550.32	1592.08	1613.88	1543.52	1545.26	1328	1562.9	1683.86	1831.92	1611.09
M127T324			127.097	324.351						12618.2	4016.96	11522.7	7581.87	15528.9	7670.14	7696.58	6206.94	8526.46	7720.27	3508.24	4842.68	6047.15	3138.82	6028.22	8014.38	13782.3	8751.03	14146.1	8454.51	7710.1	7710.35	4097.3	5032.04	6634.5	10376.6	8078.76	15584.6	8291.43	8920.09	15487.9	3161.16	9552.67	7235.88	7346.41	2728.46	6892.91	6804.47	7098.03	8001.28
M674T159			674.435	159.115						3677.26	2264.83	4442.81	3419.83	3599.92	2988.65	3051.66	2881.84	6475.38	1625.75	2670.51	3500.7	3157.25	2502.02	2891.92	3509.57	2488.95	3201.79	2267.33	7646.46	2904.6	2632.35	1516.48	3021.14	2686.57	4014.99	1708.71	2108.37	4595.58	2586.9	3356.25	1793.36	1625.34	3587.53	2189.99	1467.89	2712.59	1523.26	2092.02	1930.25
M379T35_2			379.33	35.2395						15083	16024.9	19892.3	18082.8	17907.5	18120.7	12489.9	18502	13280	10416.8	14197.3	16399.1	7668.74	13928.3	13152.7	12858.2	11524.8	10333	20738	10320.5	10671.5	19738.6	8361.21	8961.52	13036.9	8053.3	11977.2	11712.6	15715.6	15355.2	11078.6	16081.5	19954.7	13456.8	20032.3	6713.76	11529.6	5273.82	11776.3	13901.9
M301T35			301.289	34.762						7517.58	6519.75	8930.22	8302.08	6545.32	7304.52	7137.79	9190.24	6214.58	5175.62	7414.54	10091.7	6417.78	7849.31	4573.68	8255.76	8518.75	10949.8	5891.99	10172.6	4585.13	8624.32	3773.13	4964.39	5793.42	5779.42	7344.68	5220.86	8360.06	6838.1	9009.18	5854.65	11132.3	8011.62	7929.73	6455.6	7511.11	5068.84	4839.29	8548.48
M120T163			120.079	162.518						2436.17	4337.64	2322.07	2727.86	2563.89	1679.11	2409.36	2840.47	2473.95	2575.05	3314.65	2729.06	2954.98	3164.67	3223.37	2265.1	3044.2	2696.28	2692.78	3126.7	2247.6	2054.17	2629.19	2418.85	2720.29	2567.86	2755.55	2510.22	1851.02	2554.42	2542.16	2214.76	2770.85	2274.6	2582.8	2539.02	2268.32	2758.15	2686.95	2236.01
M336T187			336.051	187.095						8353.3	6996.62	11362.4	9966.88	6462.99	10191.9	11708.6	7194.28	8559.97	4155.49	6082.8	8934.9	7981.01	8935.41	7565.4	9471.01	9154.48	8418.44	10535.9	8253.34	6944.56	9197.64	8499.12	10680.1	9064.91	7616.52	7026.23	9891.4	9017.05	9445.09	9941.24	7272.66	10397.6	6926.26	10587.9	9433.54	9833.47	10502.5	8624.09	7025.58
M530T199			530.438	199.154						4051.91	3108.08	1333.42	2023.67	2410.59	2491.73	1856.25	3749.14	3011.22	2619.78	3659.39	2647.26	2038.67	3398.74	3779.7	1738.22	2840.98	2947.37	1191.24	1917.34	2265.96	3537.29	3200.8	5398.17	3241.85	2024.62	2806.6	2995.61	4359.89	2881.75	1864.78	3499.33	2799.46	4471.71	1422.01	2298.99	3107.43	2611.24	3932.87	1557.05
M647T32			647.457	31.79						138617	106230	163032	130295	213887	152594	204036	122285	125670	138844	142266	52446.1	105931	75024.3	54678.1	105544	99106	195289	63384.6	90205.6	158718	172798	194703	114005	54814.5	126980	79947.8	82889.8	194315	80159.1	78026.3	86744	42569	43555.1	143011	87758.8	130035	104659	79669.7	127648
M479T32_3			479.479	31.832						6872.21	5737.55	11723.3	11487.9	11266.5	12489.4	4097.43	6724.27	5846.48	5509.34	6763.77	14635.8	7859.41	5894.84	6134	7225.51	10278.7	14487.4	9679.59	5910.2	4067.99	9062.19	7150.18	4837.45	7558.16	4967.02	6264.83	6980.85	7256.33	6202.24	11464	6351.56	12406.7	5967.52	6165.03	3873.46	5639.61	3603.85	5994.29	4869.67
M375T34_2			375.362	33.923						8580	7540.19	12851.4	11552	10300.9	10173.9	8720.21	7282.99	9242.38	5825.56	4467.67	12837.5	9834.01	11485.9	9250.47	10524	10567.1	13247.2	9035.97	12675.4	5453.7	9323.4	6726.68	7287.6	7250.85	5229.95	6186.38	5323.76	7734.75	6821.12	10853.4	8646.33	14880.5	8364.14	8468.55	4177.2	5463.5	6631.49	5162.71	9172.92
M191T34			191.142	33.6685						28899.5	23925.2	16178.1	15286.2	19129.4	14503	26075.4	24527	9807.73	9678.66	30018.2	10842.1	28393.9	30195.8	21946.4	12026.7	18950.5	11263.5	10905.2	24116.8	11101.9	10872.8	8279.5	21549.3	20536.3	27384.6	17615.8	15785	20460.5	10458.3	32735.3	16327.5	23178.8	16526.7	17106.5	18378.4	9569.46	29250.4	25209.4	26957.4
M283T32_1			283.204	32.3805						7459.96	4171.1	8807.69	6514.54	7508.01	8717.79	4358.6	5509.81	7297.81	4927.74	5533.42	8837.48	6714.51	2277.64	3059.95	2733.83	7608.91	7182.86	7601.74	9561.32	3821.68	2387.21	5880.66	2922.49	4595.94	5808.61	4611.43	3826.41	7178.7	5823.97	8381.81	5639.79	8184.43	7923.15	5337.47	2484.44	5766.18	4730.19	3158.85	4031.97
M649T32_2			649.463	32.261						18861.8	14096.6	21490.3	19229.2	28258.5	19181.9	23377.7	17357.9	15966	17572.1	18705.8	6747.16	15236.1	10947.9	6721.55	16733	14630.5	26245.9	9851.24	11943.3	20556.2	24143.9	23143.9	15632.8	5246.69	18017	10792	11652.3	22277.8	11352.9	10072.2	26536.7	7984.45	6905.45	17735.1	12858.6	15964.2	15620.6	11452.2	18186.1
M650T370			649.822	369.574						1030.29	1354.33	1261.39	1554.49	1205.78	1490.97	1306.11	1446.09	1300.93	1037.46	1373.97	1422.7	1615.17	1676.65	1339.71	1553.77	1268.71	2832.58	1664.92	1687.34	1454.65	1835.5	1309.5	1431.19	1355.53	2955.65	1211.37	1218.63	1575.03	1395.84	1092.07	1214.49	1530.03	1329.51	1090.41	1449.4	1560.49	1399.02	1195.95	1631.15
M249T32			249.184	32.431						14111.8	14379.8	20890.9	18821.2	15855.1	25621.4	64549.2	19222.3	17145.3	14838.8	14749.9	16560.3	12903.9	22130.8	16933.3	16514.2	15188.6	19729	18354.5	19168	12761.9	16690.2	11993	11843.9	12985.2	12191.1	15546.6	23332.1	14725.5	18372	16697.4	13699.3	16979.3	17136.9	20216.7	9399.29	16671.4	9814.65	10798.7	20370.2
M268T336			268.169	335.858						50656.9	45081.1	54112.7	51751.5	47433.6	54940.2	51270.8	52155.8	47503.3	46816	45229.7	47848.8	46101.9	44256.8	43571.3	48307.6	49301.1	49002.6	43851	77119.9	47843.9	42517.5	45435.8	41684.1	45169.8	43690.1	42140.1	43679.5	42789.4	43844.2	43797.5	43640.4	43958.3	44860.4	42923.6	40500.8	41046.3	43782.3	49127.5	50129.3
M1098T348			1097.81	348.086						1603.52	2164.9	1781.03	1540.26	1607.56	1719.17	1681.31	1898.68	1883.99	1870.02	2113.53	1811.24	1757.5	1707.22	1882.79	1856.22	1790.52	1411.78	1727.6	892.366	2178.69	1625.48	1652.74	1817.49	1940.44	1542	1755.32	1697.86	1340.45	1730.55	1622.33	1785.79	1643.21	2129.44	1716.53	1875.12	1955.76	2441.27	1805.69	2163.18
M198T34			198.184	34.0845						20899.1	18556.8	12607.8	12720.2	13385.3	8816.24	16924.8	22997.3	6342.29	7133.29	15923.9	5876.14	17617.8	21176.4	15413.8	10366.2	14782.7	9131.23	8795.53	19711.1	8092.88	5853.39	6268.69	16775.2	16226.6	17780.5	12168.1	10789.1	17288.2	7520.65	12934.1	11302.8	16092.1	14245	20062.8	15515.5	6825.82	18827.9	22465	19705.5
M451T33_3			451.412	32.519						6792.03	8865.79	12861.2	7464.6	10269.3	12003.6	3942.99	5960.18	6344.85	7680.33	4674.75	12202.5	7679	7778.41	9448.22	6588.62	9933.85	12267	7382.87	9713.07	20148.7	6715.13	5033.41	3675.48	7056.43	5212.87	5511.39	7148.93	6047.53	4453.94	10019	8187.17	10266	8574.38	21228.7	4028.8	5190.83	5052.12	4545.92	23445.2
M415T343			414.953	343.249						236014	239966	238710	252441	238643	251393	243703	245365	240190	247450	241583	247487	236430	245577	240900	242590	241682	248185	235408	262997	239135	238310	233378	230039	232955	225782	242467	231376	240125	230392	241398	237639	232721	237879	241958	231872	237463	241650	235282	235865
M569T314			569.292	314.031						328.382	407.847	412.242	271.402	343.491	997.138	623.948	390.591	296.239	417.267	333.26	508.193	470.91	474.764	537.638	470.023	300.904	449.611	574.285	521.124	396.825	327.272	401.252	437.016	336.122	662.445	236.214	490.991	615.446	575.149	368.284	420.659	461.273	336.473	491.347	405.7	492.331	274.451	442.375	512.802
M302T41			302.304	41.3585						37478.1	28619.4	47384.9	36987.9	35027.2	24062	50793	26817.7	46014.2	14878.3	26239.8	35269.1	37922.8	27054.4	25566.8	33422.1	26556.3	41373.4	19410.6	54322.5	23375.6	18198.6	15919.2	28768.8	23059.3	33710.9	17697.2	22481.6	35189.7	24390.6	43806.2	17538.1	29423.6	35948.4	29487.7	11631.3	27420.3	17855.6	22884.9	32399.5
M299T336_1			299.008	336.36						5634.6	9294.36	7113.16	8453.73	5916.6	7173.52	14516.3	6470.89	7044.14	7744.36	6908.37	7718	6180.75	5911.2	6189.34	6620.11	7721.32	10623.7	6316.28	8935.71	8624.47	6553.58	6438.59	6503.41	6263.14	6982.45	6905.13	6483.67	7030.38	7389.69	6681.56	6004.07	8047.31	6212.75	9975.74	5895.66	6873.83	6255.4	6865.93	8390.63
M457T32_1			457.439	31.9035						4476.39	4126.95	4708.75	5190.45	6118.01	4786.25	5046.88	5385.94	5153.62	3496.23	2971.52	5575.74	3902.66	4486.87	4224.79	5138.93	5221.93	5179.13	5476.79	5058.33	2631.19	5677.77	3409.79	2454.69	4678.37	3719.91	4071.23	4400.89	4958.15	4599.2	4814.07	5163.12	4897.34	4340.53	2893.06	2179.42	2852.21	3003.86	3200.66	4688.31
M764T187			764.072	187.096						10362.6	7825.07	7160.47	7907.54	7416.41	8544.41	6151.4	9815.47	8233.34	9912.87	9964.62	8597.68	8364.01	6405.7	10333.6	6311.34	8108.63	8473.45	7055.12	6678.03	7983.51	7106.26	9886.43	8224	8523.61	7884.86	10855.4	7403.16	8873.75	5661.09	5386.47	7058.06	6577.78	10095	6133.01	13213	5923	5691.72	8008.97	8386.53
M621T34_1			620.594	34.042						36286.2	36161	19311.8	49404.5	28783.5	25492	49613.3	30936.4	35945	28272.4	30068.9	26537	32028.1	25544.6	29113.8	40854.6	37759.3	31276.6	25672.2	29031.2	41129.2	104242	27767.8	31307.3	37909.3	56638.4	34489.4	33812.6	71916.5	83619	25073.5	88708.6	18812.6	108937	37280.3	59589.7	41437.4	73408.3	36445.7	23968.5
M380T350			380.026	350.466						3448.1	4401.74	4352.75	4120.96	3706.85	4409.97	4976.23	3777.12	3155.25	4419.46	3984.06	3964.2	3385.82	3614.26	3718.97	4879.46	3543.67	5029.77	3121.57	5229.41	4205.19	3693.21	3523.67	3068.51	3496.58	3763.11	3883.63	3588.86	3727.78	3786.86	3540.67	3487.33	4018.75	3736.5	4597.1	3260.24	3983.7	3517.14	3059.92	4258.44
M690T373			689.839	372.884						1821.68	1409.52	2257.68	1876.08	1890.63	1670.75	1330.07	1000.34	1870.55	999.837	1111.92	2694.49	1810.77	975.877	1483.31	1358	860	3441.04	1046.28	1976.26	1391.67	1557.79	1242.36	1801.03	1573.71	755.846	1016.94	1042.51	1997.09	1735.13	821.722	1200.6	1009.29	1275.53	1242.84	1004.71	1598.99	1278.85	900.986	1303.73
M208T34			208.168	33.8605						18751.4	16662.9	10528.5	12044.9	15118.7	8899.52	19405.7	20763.2	6035.61	6989.97	20469.4	6581.34	24144	23220.2	16398.6	9699.38	12235.2	9149.32	8470.87	18055.7	8909.83	8385.14	7985.06	18905.7	13417.5	19724.6	14352.9	11773.1	15780.1	7778.18	20562.2	11952.2	18803.8	13607.6	14488.1	15099.1	5258.82	21267.7	22561.1	20764.1
M112T59			112.075	59.1655						29491.6	39943.9	41968.8	35709.4	54802	50064.8	59324.3	44012.4	51729.7	25532.7	28914.6	48931	38138.7	32605.2	34778.9	44496	32647.8	28550.2	45538.8	59521.6	38160.9	18440.3	34843.6	44840.7	37647.6	36857.4	41074.1	27947.4	27307.8	35141.1	26110	25437.5	48174.2	18884.7	29864.1	38809.3	46404.4	39033.6	43202.4	40020.1
M338T324			338.16	324.012						3936.66	4620.3	4998.85	4268.11	6160.31	4049.17	3008.7	5754.92	5357.59	3525.69	3278.32	5092.52	5150.41	2771.81	3701.03	4150.57	5184.39	3761.38	2153.82	2817.12	3684.59	3603.62	3250.57	3988.88	4463	3985.01	2811.27	4069	4108.47	4824.01	5525.34	3782.73	3883.6	2819.56	4658.83	3776.47	4823.72	3782.63	4668.91	4768.33
M695T335			694.985	335.492						11100	9573.11	14461.2	13405.2	9412.7	16323.6	14676	14052.4	11139.6	11542.2	11823.8	12804.6	11644	11614.5	11017.4	13529.1	11513.9	12332.5	11499.5	20918.7	10406.5	10670.2	10220.3	10200.9	10190.8	9277.95	11006.8	9030.04	12025.6	10752.7	11203.1	10142.8	11359.4	10252.3	12138	9899.62	10911.2	10697.6	12894.6	12380.1
M131T34			131.084	33.681						10176.8	9948.78	7434.88	7723.55	6470.42	7688.74	8566.34	5791.58	5094.67	6333.53	10523.6	6402.37	12384.4	10750.1	9517.76	6453.2	7603.83	6949.64	4479.93	9652.94	7080.79	6219.39	5333.29	10374.7	7270.68	9663.78	5184.02	8317.17	8564.61	5825.93	18148.3	7013.89	8540.83	8655.71	8793.6	8702.51	5632.57	11586.9	10386.8	10289.4
M807T349			807.409	348.969						1267.44	1422.59	1253.36	1669.44	1573.58	1440.69	1949.95	1697.49	1342.41	1495.33	1468.55	1078.6	1249.75	1659.53	1241.96	1921.54	2048.67	1852.66	1622.78	2956.56	1992.58	1945.58	1561.69	1402.07	1885.08	1842.28	1406.35	2459.55	1890.89	1451.24	2006.18	1840.73	1757.39	1625.94	1704.14	1863.84	1722.7	1541.41	1500.71	1967.24
M175T34			175.147	34.116						28201.6	28055.9	17581.9	18331.7	13847.9	17251.8	21145.2	15558.1	8281.35	10774.2	33190.6	11414.5	34060.7	24093.6	25014.3	13244	18528.2	13503.7	10467.9	25282.1	14664.9	12113.8	8276.12	25774.7	17450	28690	8289.91	17751.3	21321.6	12022.4	20110.1	17593.4	26432.7	26232.2	24364.7	20036.5	11076.1	34965	34008	31305.2
M374T40			374.36	39.925						8993.08	11590.1	7914.51	12181.4	14113.1	4242.34	11615.2	12163	9684.16	8193.04	9683.64	12832.5	9280.45	7777.44	9563.35	8087.34	9655.43	15428	7900.95	16398.9	9323.24	5266.69	7039.17	8209.52	7527.25	7150.98	6668.48	7021.14	7438.21	8890.06	11727.1	6426.86	21706.8	11206.7	12622.2	6552.54	8219.89	5882.28	6795.87	13287.6
M265T34_2			265.215	33.581						8063.56	6832.42	8068.72	10058.7	7825.78	10288.4	9056.2	7758.64	9972.79	7683.08	9496	11535.4	7999.46	7959.47	9220.87	9030.73	8716.02	12385.1	8656.92	11129.6	5491.75	9761.73	6609.32	5232.84	8934.48	7046.05	6362.28	8536.23	9809.26	7446.99	9941.02	8482.65	8535.13	10004.7	7774.15	4640.72	7807.47	7185.51	6496.53	7853.55
M1169T340			1168.9	340.141						3919.26	4128.46	3388.19	3118.47	3142.87	3397.71	2798.4	3842.69	4463.13	4600.36	4266.38	4300.69	4055.01	3634.72	4466.71	3389.06	4406.87	3655.97	4146.85	2783.26	3762.04	3563.48	3845.27	4731.21	3061.81	4211	4401.98	4016.29	3052.3	4195.59	3622.26	4697.64	3617.62	4127.92	3184.61	3955.78	3501.48	4420.57	5343.94	3613.49
M209T34_1			209.152	33.813						38317.9	33193.8	29670.2	24134.6	25191.9	25683.6	37710.7	39118.9	15496.2	14510.7	48001.7	19451.4	45676.8	42457.9	36220.7	19488.1	25888.9	19934.9	20089.4	38639.2	18563.2	15970	15172.4	31092.2	29354.7	39598.5	25503.3	23306.9	30968.5	17379.9	42354.9	23625.5	36464.1	28387.5	27634.5	30253.7	11690.6	38468.2	37353.5	44328.7
M323T33			323.293	32.636						8345.47	5608.42	11974.9	8356.96	8891.01	11376.5	5278.53	6617.65	8819.81	3609.19	5840.21	11485.6	9463.48	6752.71	7035.72	7447.1	9628.59	12008.9	6413.76	10322.3	4442.57	8615.22	6323.41	3813.98	8119.02	5432.48	5982.14	5748.66	7149.16	6473.3	9997.33	8544.48	11875.6	7672.47	3820.31	3552.36	6911.44	6075.82	5164.13	7323.08
M391T32			391.391	32.1765						7257.3	6680.24	9319.78	8807.62	8009.27	8548.13	4259.72	5766.65	7925.84	7084.47	4484.06	12525.9	6272.05	8049.52	7732.41	8072.85	8704.08	12049	7956.46	6242.08	2956.53	7350.59	7122.06	2672.15	7854.68	3938.88	5335.43	10060.7	7038.63	6567.86	8143.87	7357.07	9934.76	7790.19	6423.91	2893.53	3493.05	2892.99	5644.98	6761.71
M301T187			301.284	187.192						1324.99	894.448	1145.03	2817.18	1402.48	3461.2	1071.66	1366.1	1419.7	1976.1	1268.92	1177.01	947.762	1585.34	738.651	1733.02	898.288	1712.68	663.356	1040.16	971.449	1443.79	2212.5	769.446	888.241	1109.28	1060.96	998.951	1247.25	1139.86	1063.15	781.413	1162.1	1320.41	1044.75	1775.86	1334.35	823.374	639.927	1607.75
M181T34_2			181.158	33.9595						15541.1	13041.6	11734.1	8516.62	10943.5	8292.6	15060	13367.4	5194.66	4861.62	15309	8478.78	16416.1	14567.1	14053	7174.01	9999.44	9764.47	9025.82	14829.7	6498.89	6861.72	5098.43	11728.2	11020	13661.1	10134.3	9923.56	10663.7	6309.95	13326.1	7837.72	11116.5	10985.2	9824.82	10113.4	5312.18	14403.4	16339.8	14283.7
M449T335			448.976	335.168						26891.7	22302.2	29799.5	29103.1	23027.5	36687.2	36341.6	27738.6	26125.6	28406.4	26353.8	28308.7	25838.4	27217.5	25829.2	30374.9	26838.5	28967.4	25050.3	44194.6	25758.4	23867.3	25082.2	25925.2	24182.9	22047.6	23971.4	20955.2	28344.8	24101.2	26293.5	24105.3	25627.2	23949.5	26368.4	23754.7	25347.8	27357.6	28279.8	28454.7
M618T349			618.443	348.979						2401.22	2793.88	3023.67	2966.24	2652.39	3485.78	3197.94	2550.84	2357.56	3052.17	3140.92	3048.97	2716.22	2350.82	2648.13	3466.87	2452.86	3672	2371.25	4495.28	2526.36	3039	2843.45	2767.83	2790.53	3007.42	2294.15	2549.87	2823.94	2082.69	2497.18	2690.69	3453.55	2629.45	3189.35	3192.91	2833.31	2482.39	2740.17	2835.88
M1048T336			1048.03	336.252						20179.4	19654.6	27190.6	22532.2	18580.5	30025.7	24616.7	22218.9	20893.2	21040.7	19659.8	19808.6	19873	18218.6	20920.6	22801.8	21713.5	23758.3	21497.1	48354.3	19924.8	21086.7	19786.6	19760.2	20352.4	19453.3	18075.3	20111.1	19672.8	20434.5	19061.8	20233.1	19205	17273.9	18119.5	18001.4	18585.1	20266	20910.9	23201.4
M534T345			533.907	344.84						88613.6	87809.5	70218.1	94349.5	88405.9	90970.3	73724.2	76497.9	92297.7	93145.1	93120.9	76524.4	86131.6	90858.3	87289.3	97344.4	91244.3	89343.3	75168.2	86536.3	75702.3	86455	78485.1	92985.2	91670.7	92119.5	91095.5	88390.1	91212.2	90314.2	75798.3	76904.3	70583.8	91326.6	91938.8	87949.9	70629.4	91711.6	91117.9	80820.7
M409T32			409.401	31.917						8392.75	8171.95	11610.2	12775.3	10486.3	11082.1	5262.33	9288.09	8861.1	8105.6	5604.76	15955.4	7510.91	8593.12	9475	8650.73	11079.7	13266.9	10218.8	11538	5557.73	10321	6475.32	4666.15	8383.17	6272.75	6637.33	6034.67	9266.33	6814.25	12108	10326.1	14423.8	6961.74	6717.74	2217.55	6349.93	4899.91	2287.07	7236.52
M351T32_1			351.324	32.041						17056.4	10583.6	12627	12547.2	13544.2	14328.7	5615.8	13428.9	10555.7	6774.65	5936.32	14090.5	11980.1	9874.39	8854.13	11434	10988.9	16362.8	7540.81	11597.1	7890.86	11406.6	6991.47	5947.41	9839.82	8000.87	7628.46	7966.99	8596.36	7145.05	12164.2	7699.2	13414.7	8386.19	8446.64	5901.77	8474.33	7946.15	6984.41	10754.8
M870T31_2			870.424	31.3575						1744.1	1009.09	2053.25	1777.41	3045.21	1893.97	1768.72	1064.81	1132.93	1697.39	1352.6	599.878	1740	1032.7	692.511	1254.58	1361.71	2111.55	878.594	1645.92	1554.93	2023.88	1959.95	1104.79	812.834	1282.92	1187.63	1099.5	2582.35	1233.15	956.14	1536.48	530.135	583.704	905.631	728.511	1521.77	1047.39	1605.19	955.875
M244T34			244.19	33.813						85405.9	77554.9	53509.8	57120.6	57707.6	49823.3	84870.8	76759.6	25061.4	30909	105026	36835.5	97132.8	87788.1	62037.3	42540.1	61716.7	35363.8	35668.2	63999.5	36071.6	31461.6	25934.8	74442.3	67953.7	70656.2	58358.3	50487	72823.7	32437.9	125139	48201.4	69243	65862.8	61437.1	68082.3	22945.4	96257.4	93152.9	90133.1
M729T348			729.467	348.163						1066.97	1691.47	1974.55	1784.56	1373.42	1806.81	1474.43	1863.86	1359.21	1345	1519.9	1938.84	985.332	1174.23	1553.21	1321.12	1164.96	1803.44	1073.6	1556.57	1538.72	1388.41	1475.76	672.244	1367.31	2016.01	1582.95	1067.98	714.567	1047.69	1773.67	1278.35	1407.62	1528.74	1615.45	1568.08	1667.25	1021.4	1113.54	1888.13
M226T34_1			226.179	33.8095						74618.7	64801.8	39768.6	40818.4	50840.1	33061.5	70400.9	83036.8	20249.8	20170.7	81882.5	23055.1	75717.1	69397	58963.9	31424.3	48172	28409.6	29661	66709	26655.2	26303.4	18834	62901.3	58661.5	63026.3	47964.9	36289.1	55770.1	26463.9	67454.6	37821.7	62816.1	44722.1	49207.3	58031.1	14969.7	74145.5	76748.7	73421.6
M473T336_2			472.994	336.146						90736.9	84731.5	96540.9	87569.3	83734.1	99637.3	91419.2	89406.8	88516	86636.7	90284.5	84557.4	86692.2	84397.2	81749.8	88362.2	85431.6	90118.7	88477.7	118900	81382.8	83773.2	79432.1	82660.2	83617.3	79221.6	79739.7	80210.3	81426.7	79967	83535.3	80621	81298.9	82629.2	83442.1	80611.4	85293.5	82894.5	81115.1	88967.8
M397T33			397.379	33.1945						6468.39	9631.98	8207.14	9369.75	11702.7	8528.37	10273.6	8433.31	10762.3	7353.44	7151.11	9301.07	6390.43	9469.45	7052.12	7573.93	6167.76	6454.3	12296.3	8235.11	6198.96	9822.64	5836.53	6732.8	8861.47	9053.74	5218.18	6706.7	11356.9	9017.44	6228.53	6048.28	9786.53	8400.79	10082.6	5939.12	8971	7346.9	6408.02	9594.16
M293T34_2			293.246	33.821						6530.06	4868.09	8361.85	6349.03	9005.14	10701.9	3682.58	10445.3	8413.11	6536.92	4219.57	8201.28	8117.08	6848.51	5944.61	4625.73	7485.31	9354.17	5411.53	7940.94	10055.6	9011.81	4911.99	3420.15	6181.76	3978.69	4507.2	6914.17	6993.73	4719.48	7372.74	6559.54	7105.06	6130.49	4297.09	3584.77	3949.04	3793.62	2695.65	5722.53
M460T32_1			460.457	31.7175						2217.16	1865.02	2552.68	2322.38	1738.45	2315.98	1088.3	1730.19	2073.14	1932.18	1329.39	2932.73	2100.52	1665.64	1938.03	1952.49	2017.75	3079.86	2051.3	1879.11	900.274	2532.75	1631.76	1052.33	1986.74	1873.03	1771.65	1621.02	2472.76	1752.96	1506.25	1879.16	2571.47	1879.31	1491.83	981.993	1380.32	784.952	1504.12	2076.35
M676T33			675.675	33.407						324799	272210	586642	801683	324889	374930	298888	392251	411930	467988	330271	365083	255230	342058	259458	376512	387829	349562	411070	394373	346725	306936	434952	314430	363467	238539	376789	230301	320754	490220	792641	306579	300455	297189	1.00767e+06	299179	394898	304200	230919	415898
M923T343			922.888	343.204						6057.17	6319.7	4770.92	7616.08	6685.84	6070.14	5259.26	6219.07	6265.43	5568.8	5620.93	6160.43	6611.21	7337.79	7020.05	5742.79	7320.58	6112.78	6232.52	6308.58	6818.09	6922.54	7267.42	6366.01	5590.41	6293.62	7751.69	6161.54	6965.06	7634.23	5983.62	7458.56	7083.86	7050.65	5980.67	6662.35	7041.01	6819.37	6960.83	6978.99
M900T349_2			900.394	349.079						915.345	1685.68	1557.02	1707.08	1573.7	1327.43	972.387	1849.87	1368.66	1285.3	1402.46	1612.74	1477.47	999.238	1101.86	1503.65	1126.35	1514.83	1234.9	1482.17	1458.59	1643.34	1312.77	1015.73	1260.26	1343.66	1272.31	1489.58	1482.6	1452.37	1577.8	1335.4	1673.22	1425.67	1491.61	1488.73	1489.88	1407.58	1487.32	1553.68
M782T42			782.139	41.6835						53566	33583.5	30222.3	38755.8	34649	32558.3	40673.8	31609.8	37511.7	37141.7	43247.6	34415.1	38796.8	45240.8	35127.6	35579	49470.4	34897.1	34480.5	40583.8	39895.2	54333.1	36480.5	45126.3	39781.8	31598.4	96290.8	39484.5	32198.8	30343.3	40116.7	42771.5	31106.5	49295.6	30061	43490.8	36485.2	35347.5	37037.3	38285.9
M778T144			778.117	144.464						7942.08	7350.49	11147.3	10616.5	10842.1	10774.3	5575.05	7180.86	9577.14	6929.36	5085.86	8050.09	9568.25	5965.83	6905.66	8776.54	10518.6	9691.37	12172.9	9065.23	12990.7	9167.07	7381.27	9992.43	9220.55	7896.94	8031.13	6966.11	9710.75	8141.96	10023.1	9926.97	7765.58	7771.53	9118.27	8787.14	9563.33	5156.14	7801.92	9255.44
M525T367			524.815	367.213						3654.09	4321.6	3989.56	3792.37	1528.86	4240.13	3585.48	3619.27	4002.56	2472.87	3604.9	3614.05	3667.46	3791.27	4252.35	2830.99	3844.37	1416.9	2998.73	4387.35	1466.24	3790.27	2774.12	4006.31	3388.69	2308.17	2461.41	2734.67	2026.53	3516.74	3512.97	4053.36	3680.76	3989.68	3948.57	5165.68	3167.79	4314.6	3765.32	1938.63
M223T223			223.095	222.632						2486.31	4923.84	2788.21	3506.9	1705.43	3114.6	5330.24	3793.24	1875.68	2382.64	2104.67	2050.43	1847.18	2576.3	1496.22	1992.82	4640.08	4877.1	6563.1	4913.43	2801.12	4347.3	2243.86	1904.41	3546.09	3726.59	1912.8	7480.95	1940.35	4565.69	4741.72	1866.09	4428.9	3469	6240.06	4640.68	2373.68	5349.63	4344.4	3384.3
M727T339			726.935	338.56						503468	474645	522186	504117	469898	527757	498564	494611	475467	501455	491819	485405	469420	481687	478075	505488	504386	493899	479904	550509	482776	444381	489331	501981	440086	475883	494122	459901	490513	434372	498752	441223	480259	492563	484595	454274	497731	455500	486644	490866
M100T237			100.02	236.588						10720.5	11288.7	11156.6	10872.3	11211.5	7901.67	12068.7	10447.7	12682.6	11394	11581.8	12100.5	9360.03	10198.5	10677.9	11681.8	12161.7	12199.2	10728.3	11619.4	9927.94	11104.2	10668.4	10838	10364.3	10972.2	7878.94	10081.7	12297.8	11043.1	10999.5	11064.1	10928.1	8537.62	11831.4	9136.86	12056.5	8640.19	10783.3	9427.36
M635T349			635.482	349.043						1598.58	1295.84	1796.91	1147.89	1114.04	1687.63	1672.92	904.562	1157.03	1499.76	1279.7	1362.39	1216.56	1203.97	1495.61	1629.73	1009.02	1868.49	1097.48	2327.69	1242.09	1347.38	1196.41	1320.5	1538.61	1118.72	1003.38	1163	1170.53	1332.11	1315.05	1186.09	1733.38	1111.44	1711.48	1082.15	2132.74	1303.23	1419.8	1327.53
M728T338			727.937	337.788						77340.7	70269.7	78501.1	76888.2	71763.6	80986.3	75094.9	75922.6	75254.3	73775.9	73100	76389.8	74772.3	74325.5	74714.5	77336.7	76843.9	76776.2	72228.2	91453.1	71737.7	70078.7	70296.1	71865.6	67328.3	72700.7	70806.2	70797.6	72937.5	69972.2	73930.1	67381.4	71002.9	70602.8	73242	69079.2	74382.3	70598.2	70819	75755.7
M421T36_2			421.372	35.776						15879.8	12995.4	16233.3	27055.4	27985.2	29801.3	20346.5	25070.1	31405.5	13994	26009.2	43368.1	24629.8	25423.4	15488.9	20254.4	32338.6	46905.5	27234.4	17957.4	21825.2	13330.8	20239.7	34049.5	20448.2	11344.8	15539.9	12438	9582.7	30942.8	40931.2	21704	34830.2	23278.4	43847.9	18119.5	31325.4	23881.4	16739.9	28400.5
M274T44			274.273	43.7975						901121	1.4397e+06	1.40184e+06	1.56509e+06	1.18088e+06	1.23403e+06	1.14753e+06	1.23806e+06	1.01654e+06	958984	1.34655e+06	1.12884e+06	1.0444e+06	1.31571e+06	1.27396e+06	1.36974e+06	1.22387e+06	1.49395e+06	1.2809e+06	1.5575e+06	1.26613e+06	1.0088e+06	641322	1.42297e+06	1.21035e+06	1.16158e+06	1.10718e+06	1.39713e+06	1.0925e+06	1.11202e+06	1.38039e+06	1.10272e+06	1.44237e+06	1.35568e+06	1.2119e+06	796905	1.22764e+06	948142	1.10553e+06	1.54836e+06
M601T169			601.274	168.53						2934.52	1970.91	2182.75	1371.47	1474.31	1448.27	1431.39	1542.26	1444.52	1596.61	1401.45	1611.21	1751.09	2443.91	1186.13	1099.65	2908.63	1407.96	1157.67	1357.55	1550.05	1123.23	1691.44	1456.94	1291.44	1417.71	1714.51	1297.43	1399.35	2224.55	1850.25	1612.93	1900.98	2538.42	1456.2	2703.65	1622.43	1879.8	1802.1	1440.02
M556T37			556.439	36.7865						14714.6	16385.2	19406.6	24422.3	22810.8	30493.1	20477.5	16810.7	13250.9	9374.33	18629.1	16167.5	15536.1	12640.3	21204.6	13244.3	22097.6	29350.6	20805	20066.8	15742.3	31634.2	15425.5	13908.2	15096.4	14696.7	10152.7	17225.6	18593.6	17181.2	13285.4	10005	19896.7	20500.4	18930.3	19293.5	12169	17027.8	14503.5	17754
M402T61			402.392	61.102						6373.69	5287.16	4428.17	5581.91	8488.05	1574.17	5617.12	6730.71	5202.94	2699.78	4271.35	5560.44	3583.07	3554.75	6114.29	3700.63	3531.3	8507.93	3587.72	5956.69	4882.8	2292.81	3136.06	2683.08	6313.7	4093.77	3305.75	3863.61	4960.48	4206.01	4621.59	2173.84	5671.83	3553.3	3715.94	3388.73	4039.13	5794.27	2839.92	5424.96
M392T34_1			392.067	33.8775						2795.73	2669.53	4204.78	4007.07	3515.13	3594.96	4236.62	2548.83	2487.4	2721.03	3571.97	2400.09	2809.48	3522.46	3130.56	2880.76	2583.95	3374.88	2542.91	4254.3	2268.43	2910.61	2149.08	715.27	2651.82	2905.55	2106.88	2232.38	2324.62	2907.58	2394.93	2375.49	2909.32	2480	3863.8	2123.69	3074.79	2971.39	2867.1	5561.27
M848T348_1			847.91	347.748						1468.82	2847.3	1976.72	1645.29	2030.45	2677.19	1873.74	2335.75	2207.79	2357.03	3020.4	2302.69	2533.08	2407.72	1227.36	1364.19	2922.71	2768.68	1676.07	3445.7	1449.84	1188.25	1943.18	1909.63	2556.46	2196.23	2196.05	1879.06	2899.86	2211.99	2755.39	3037.51	2471.82	2653.79	3308.81	2946.37	1401.09	2391.06	2721.8	2131.98
M412T199			412.304	198.591						9948.75	10353.4	7220.94	9025.86	3648.34	8374.33	4277.75	8665.31	10351.2	4391.88	9195.75	5404.05	8255.95	11728	10956.6	5169.49	11322.4	11665.9	5750.69	5468.15	9293.91	10927.8	8353.67	10691.8	12957.7	6357.67	11407.4	10663.1	5629.28	7104.97	12089.7	10500.8	19326.9	11955.8	6407.52	11760.6	9180.38	10278.7	11399.9	7957.63
M379T32_1			379.353	31.7065						12142	19140.7	19053.9	16257.9	18277.3	20840.7	12299.3	10468	14982	14985.1	12802.3	20057.5	17405.2	15796.6	14135.6	16652.6	13883.1	21337.3	14373.8	16124.4	10376	11947.3	13529.4	9925.38	11207.1	10521.4	12152.7	14062.5	13820.2	13234.6	15002.8	10532.7	23171.1	14760.3	12809.8	10601.1	16036	13767.9	15244.9	18000.8
M814T344_1			813.551	344.438						3292.86	2365.08	2308.58	3214.47	2058.77	2912.31	2273.95	2672.61	2342.04	2540.98	2716.58	3017.92	2528.72	2435.81	3140.46	2060.09	2875.8	2623.57	2488.57	2836.05	2670.69	2675.28	2550.25	3723.3	2747.59	3370.26	3515.94	2929.64	2819.84	2482.54	3325.8	2990.04	2771.92	3861.49	2632.37	3083.84	2570.73	2471.12	3092.34	2622.63
M356T33			356.283	33.452						19228.6	12904.9	27576.1	12944.8	14953	20460.3	43550	15972.6	13028.1	18074.2	9534.83	17398.7	8833.03	16457.8	14180.4	17902.1	16079.6	17962.1	14255.4	17902.9	12800.3	18448.6	15060.3	10155.3	11075.3	17196	20082.9	26647	12851.2	8121.6	14164.7	14109.4	16187.3	13728.3	13144.9	8867.28	11709.5	6568.16	12640.5	15386.6
M224T634			223.975	634.128						5307.52	890.954	5365.68	4646.1	4899.18	5333.81	4866.02	7217.47	5454.45	4839.14	4230.91	6441.17	933.181	920.228	4331.98	5174.97	5104.3	5437.54	4681.25	13857.8	3374.54	5558.9	5508.67	4588.46	4862.2	5035.97	5028.56	4472.73	4412.54	16489.6	4510.84	5270.6	4669.71	3940.72	5300.54	2936.8	5212.36	623.601	5028.56	5494.4
M253T706			253.117	706.02						1784.71	2783.38	1498.45	1389.76	121.955	1021.61	1745.41	1965.38	2299.19	4546.08	1446.08	1315.94	1399.53	1427.9	5930.86	1396.39	1392.75	1199.3	1193.9	1913.15	1460.07	1770.6	1811.79	1805.85	1727.14	1485.56	1629.42	1337.15	1288.5	1429.62	1543.73	1460.05	1372.96	5521.23	1501.22	1356.22	1256.55	2335.08	4332.57	1664.75
M272T139			272.293	138.611						2740.79	4569.81	4437.18	3784.8	5178.21	4214.66	3113.99	5582.83	4063.31	2220.72	5319.58	6335.46	4633.37	3223.81	4480.58	3973.98	4639.55	3666.92	5877.66	10459.7	5436.68	3805.78	760.239	4060.96	2843.68	3038.46	3409.16	2770.6	4366.52	6152.9	4579.87	2507.89	4969.17	2899.4	2865.94	1995.02	4220.29	3587.96	3239.13	4511.61
M105T335			104.992	335.494						4.13298e+06	3.77862e+06	4.36705e+06	4.0758e+06	3.7818e+06	4.65676e+06	4.30299e+06	3.92524e+06	3.83137e+06	4.02035e+06	3.92228e+06	3.96301e+06	3.83644e+06	3.73933e+06	3.88016e+06	4.12839e+06	3.83503e+06	4.08437e+06	3.9351e+06	4.94628e+06	3.76406e+06	3.76054e+06	3.76494e+06	3.92304e+06	3.86879e+06	3.8338e+06	3.80982e+06	3.80137e+06	3.83473e+06	3.87465e+06	3.90545e+06	3.91249e+06	3.6353e+06	3.73555e+06	3.76766e+06	3.56643e+06	3.40373e+06	3.73571e+06	3.65413e+06	3.80989e+06
M450T32_3			450.471	31.722						2122.26	2509.09	3627.65	3257.42	2793.29	3142.79	1365.05	3082.2	2170.32	2603.95	2160.06	4189.99	2312.93	2856.26	2869.83	2052.74	2542.41	4305.65	2546.03	2950.83	1335.22	3300.1	2807.41	1405.13	2218.79	1803.37	2405.67	2955.61	2630.85	2804.84	3282.35	2948.9	3259.97	2882.15	1763.31	1081.44	1681.52	1451.87	2713.17	2935.93
M1169T354			1169.33	353.892						693.307	864.847	820.559	984.575	859.759	861.832	1106.41	815.774	909.38	850.384	870.075	1196.53	860.432	860	811.552	1282.7	898.31	991.409	1053.05	630.843	1131.93	1511.62	967.768	839.503	790.898	1040.44	634.395	792.406	1346.37	756.742	1253.62	1407.16	1859.39	823.346	1129.36	731.635	1086.17	818.845	1099.86	1092.01
M389T32			389.411	32.234						1814.45	2582.15	2682.67	9084.83	2735.06	2577.06	4933.6	2097.96	2074.94	2641.99	1982.51	2807.22	2351.73	1893.77	2422.83	2220.73	2878.12	3266.74	2436.49	3044.49	3215.15	3512.25	2817.03	1062.02	2696.17	2148.85	2154.61	2336.43	1766.06	2371.02	2110.76	2450.97	3088.3	2286.19	6402.73	836.172	1463.3	1568.3	1488.14	1963.08
M334T34_4			334.308	34.3245						11538.3	14810	16028.7	24305.6	16871	13068.8	16573.9	20423.1	12230.2	9636.94	20451.9	15981.5	10488.2	15587.4	9827.57	18610.5	14683.9	14031.4	12521.7	13440	11532.3	11861.3	8678	11306.6	12023.3	11253.3	11260.4	8109.04	13262	14827.2	25204.9	11128.9	17310.5	14050.2	26669	10458.4	13435.3	14118.7	9591.15	17929.1
M227T34_2			227.163	33.8175						19046	18561.9	14549.3	13303.4	16657.6	12072.4	20010	21876.9	7819.83	9726.91	24847.5	9887.18	19653.3	22575.3	20634.2	10750.8	15448.4	10752.3	8325.63	19827.5	8969.28	9049.34	6441.89	18004.3	17832.7	20015.9	10956.4	14647.4	18842	9151.45	18701	11360	22216.8	16407.8	15619.2	14964.3	6576.95	19688.6	21481.5	23462.9
M233T290			233.062	289.582						2750.59	2970.04	457.236	2421.58	1926.27	2054.09	3790.82	663.761	2198.08	2633.27	2156.94	2230.98	2888.62	2453.62	2170.69	1857.51	2252.78	1880.22	3507.63	1283.64	1632.94	1083.32	2346.88	2783.21	2595.29	2100.87	1749.14	2585.33	1061.46	2300.23	2844.04	1791.47	1998.1	1636.45	1359.28	1405.41	1068.59	1044.58	1854.68	1922.2
M330T40			330.335	39.884						49625.6	56461.9	59100.3	53023.3	51963.3	17978.2	58313.5	53836.8	56558.6	43713.9	43684.2	61461.5	41609.8	38825.4	62846.7	57314.1	37759.1	61756.7	41518.3	71771.7	34641.9	36906.4	43343.3	46021	46513.1	42651.3	32386.9	34900.6	35157.1	47998.3	50369	29585.6	59550.7	49923.5	54067.7	37632.7	54453.9	35404.9	43254.1	57182.3
M305T33_1			305.212	33.036						9407.36	9562.21	11326.4	10337.4	9159.74	9660.19	9431.87	6787.76	9206.19	6760.28	6312.45	9362.79	10545.3	9407.74	8573.42	8697.94	7727.6	8752.16	6744.38	10639	8122.48	8856.41	7805.85	7175	5434.02	7846.99	7216.69	8265.88	7997.67	7620.65	9732.06	8801.26	8939.24	7466.97	7843.51	5838.61	8730.36	9652.02	7731.39	8558.88
M275T26_2			275.257	25.941						1186.66	1645.31	1269.22	6523.35	1483.6	5079.41	3237.53	3892.13	2278.48	1491.88	1996.27	2391.01	1874.52	2372.81	3911.88	1627.97	1626.42	5220.68	1748.12	1660.23	2594.33	4193.1	2845.89	2013.94	1921.03	3452.57	1296.17	2873.55	4131.79	4060.94	2189.17	1979.95	1918.2	1848.56	1850.82	2623.75	1661.86	3986.74	2478.31	1732.08
M187T34			187.146	33.998						5874.94	5463.66	7057.07	5944.2	6406.56	5498.22	8708.05	4640.06	5607.13	5396.21	6344.1	6199.44	7685.54	5598.8	5395.24	6833.38	5507.85	6743.01	6885.04	7014.4	6189.68	7936.9	5069.02	6108.27	5240.21	5902.11	4826.47	5528.1	6263.5	7781.87	8579.18	6169.15	6992.45	6359.86	6455.41	4864.46	7030.61	5028.99	5935.68	6324.52
M694T31_2			694.397	30.888						1210.99	1911.21	4347.11	4415.42	2467.13	5222.34	5108.84	2139.14	2163.82	4018.83	2060.31	2520	1702.42	2976.26	3056.69	3660.2	1512.14	3933.19	2463.96	3860.36	2114.07	2041.99	2741.34	2204.58	1912.39	3315.29	1615.21	1444.57	1389.77	1611.59	1109.16	1183.98	3515.58	1835.99	4797.45	1888.72	1880.54	1737.86	1548.31	5350.54
M979T336_1			978.504	335.995						17795.8	15702.3	27254.8	20725.2	16601.5	31643.5	24390.3	19501.8	17988.2	18953.1	16788.8	18703.5	18991.2	16903.8	17991.6	21127.9	17102	18612.3	16666.9	50260.6	16509.8	17036.8	17136.6	16277.5	16309.2	17246.1	17318.1	17690.7	16397.9	19068.9	17628.2	18007.1	17359.8	15653	18268.1	16634	15483	18733.9	19478	21545.4
M496T32			496.472	31.883						2982.58	5135.8	5025.11	3890.35	4699.01	4143.87	2269.14	3662.68	2383.75	2487.79	4422.26	6114.81	4053.37	3665.89	4036.54	3398.94	3928.22	6557.81	4085.77	4047.25	3644.51	4368.89	3238.75	2589.88	2642.29	3702.66	2714.47	2772.97	3490.36	1973.56	5932.08	3746.51	5865.89	2393.92	3600.82	2285.7	3478.32	3057.43	2218.86	2949.93
M145T337			144.984	337.366						534926	496499	572858	509099	495430	578107	562473	529134	517675	412012	495761	488117	514597	502912	523809	530977	526894	553525	494836	652436	483598	464689	468988	489969	467439	484265	515827	476622	484633	458067	490857	494896	501267	508608	503384	490478	498437	500274	477463	503061
M74T238_2			74.0965	238.032						2.79693e+06	2.62085e+06	2.93579e+06	3.40773e+06	3.41579e+06	3.36923e+06	3.04185e+06	3.53566e+06	3.11994e+06	2.87072e+06	3.01365e+06	2.83461e+06	3.15748e+06	3.43665e+06	2.58015e+06	2.76975e+06	2.98265e+06	3.53478e+06	2.762e+06	3.16137e+06	2.87145e+06	2.9755e+06	3.37962e+06	2.83723e+06	2.65252e+06	3.03933e+06	2.24055e+06	3.10358e+06	3.34283e+06	2.66267e+06	3.00982e+06	2.89387e+06	2.72243e+06	3.00306e+06	3.35317e+06	2.98216e+06	2.88371e+06	2.83006e+06	3.29892e+06	3.21243e+06
M205T34			205.158	33.879						4005.97	3424.05	4721.5	5151.24	4230.53	4836.32	4150.2	7004.43	4334.15	3318.42	3372.76	5130.75	4113.28	3778.84	3682.21	3666.13	5112.51	4528.61	3980.9	4561.25	3356.38	4532.06	3488.82	3062.95	3173.3	3735.24	3091.51	4771.05	4172.6	3838.56	4040.79	4500.72	4748.48	5239.41	6040.63	3002.82	3652.44	3893.2	4186.36	4348.79
M886T154			885.546	154.168						3106.67	5606.5	3650.03	2856.81	5307.04	2453.68	5908.82	2902.45	3164.53	3239.39	5076.23	3251.36	5538.39	3490.44	4520.37	3813.83	3337.89	4954.18	3291.99	3588.4	3965.42	5259.1	4747.12	2943.24	4541.61	3905.19	12456.1	4516.47	6644.53	3833.44	3351.05	13639.1	3117.6	6269.38	3195.38	12330.1	3142.77	4588.7	4154.81	2947.06
M1145T344			1145.37	343.539						2216.34	3339.6	3065	2568.48	2230.24	2133.37	4010.61	2682.64	2413.24	2373.44	2566.05	1933.18	2352.01	2399.78	2162.09	2120.25	3153.61	2572.72	1564.2	3726.29	3283.17	2528	2402.69	3232.28	3790.78	2207.59	3645.82	2953.27	2504.33	1548.94	2913.75	2858.68	2739.71	3081.06	2964.83	2724.57	2602.85	3124.96	2602.3	1905.71
M738T149			737.576	149.068						27811.7	31374.9	19459.4	22672.3	22242.1	19422.9	16172.3	21648.2	21502.6	23467.2	23246.2	25107.8	22382.3	20741.9	22867.6	24862	20263	24570.8	17205.7	16134.8	32372.3	20058.7	24245.9	24807.8	34529.6	21075.8	23048.9	33310.1	26780	22715.3	24630.1	30188.2	27852.2	24203.3	23177.2	26311.5	32347.8	25133.6	41860.3	19815.2
M453T163			453.341	162.704						6282.23	7193.54	7504.87	5870.91	5084	8514.34	6146.34	8138.45	7552.04	5357.48	6659.7	6722.29	11886.4	6857.54	6064.9	5972.23	5603.1	6166.27	6417.37	9023.91	6656.43	6012.05	5241.06	5047.53	5563.9	6414.18	5655.31	7096.05	5299.87	8508.94	5654.92	4196.85	5917.29	5412.14	8308.13	4678.08	7656.7	4275.6	5581.15	7063.02
M214T384			214.024	384.411						2470.14	1768.85	2660.72	2225.21	1400.07	2820.82	2326.87	2176.16	2231.17	2026.26	2648.03	2949.4	2083.04	2208.45	2566.26	3199.84	2262.56	3223.76	3337.79	3226.71	2208.38	1456.28	2298.55	1379.63	3000.83	2550.76	1410.09	1755.92	1536.59	2397.65	2632.83	2879.33	2180.13	1809.58	1975.27	1920.32	2611.92	2037.86	2730.97	2085.04
M404T351			403.987	350.87						9613.38	12919	14881	12387.5	12569	12609.2	15499.1	11465.3	10776.2	14412.2	12805.8	13035.5	12461.9	11854.8	10973.7	14949.2	11398.2	14218.5	8773.01	21801	12541.1	13660.3	11655.3	11108.7	10602.3	12660.3	11600.9	11448.3	11950.7	13166.8	12279.9	13029.7	13999.9	12505.3	16081.4	11437.3	13101.8	11696.8	12577.5	12361.4
M1013T344			1012.88	343.682						3414.05	3866.87	3597.07	4197.5	3619.66	2655.48	3488.45	3918.8	3964.98	3816.55	3623.96	2936.96	3370.12	3743.53	5053.38	4124.89	4340.39	3240.34	4084.38	2243.16	4328.18	4418.19	2987.12	4358.84	3889.97	4246	3570.62	4907.61	4633.96	4751.02	3924.23	4179.19	4344.61	6438.78	3730.21	3893.67	4669.32	4987.53	4728.99	3648.8
M361T33_3			361.344	32.5215						3515.64	4365.1	3798.66	3759.59	5458.1	4333.91	1608.33	4353.38	4234.68	3729.59	4038.28	6517.56	3520.39	4935.84	4998.53	3762.62	3890.63	6395.95	4304.58	7003.63	2637.18	5649.51	2931.06	3102.33	4870.38	8147.48	3554.92	2917.65	6232.98	2914.64	4038.38	5125.85	4730.39	3925.62	2029.09	2685.25	4688.99	2693.71	2579.26	4361.14
M172T33			172.113	32.71						8767.03	13770.5	21900.4	19111.6	12239.4	21743.3	20506.4	12224.2	9101.05	5846.98	13995.6	16728.3	17833.6	12610.6	11423.3	30258.3	27759	20752.9	14803.6	28031.1	10455.9	15330.3	12307	7205.06	10265.8	8553.67	6368.1	16495.9	12457.5	10104.9	16659.9	15660.4	33031.8	24840.3	18165.7	5911.02	9035.14	7718.42	12150.2	35041.7
M530T200			530.352	200.263						3621.7	1304.07	1635.36	2185.06	1564.66	2945.67	1871.22	1947.64	2619.51	1733.32	2814.14	1999.02	620.496	1468.39	5034.06	2483.36	4743.14	2475.95	1363.73	766.572	1080.54	1265.42	1457.84	2426.13	974.793	1051.97	1142.7	878.901	1718.02	4377.72	2114.29	4277.16	4202.77	3265.43	835.227	4205.35	1474.02	2257.89	6232.26	1137.88
M237T32			237.256	32.299						1151.68	1985.74	1831.25	1963.34	1651.5	2677.47	1178.52	2253.52	1398.76	1636.57	1485.21	2895.5	1587.34	2166.63	1888.25	1616.45	1137.8	2770.07	1789.23	1646.31	1530.79	1726.61	1343.04	1213.01	1551.97	1695.76	1338.99	1471.41	1616.53	1432.43	3344.66	1739.76	2432.25	1547.31	1848.67	1211.35	1117.08	1198.91	1298.58	1482.85
M165T33_3			165.163	33.3005						8860.09	8756.9	8246.89	10226.1	10712.3	9546.26	7433.71	8920.96	9626.61	7212.96	7412.07	11238.2	8918.04	7692.53	8533.04	8071.24	8989.95	10841.7	9927.58	8572.46	6077.46	11700.5	6804.23	5544.21	9242.22	6460.51	7802.66	9008.84	9761.93	7258.15	8730.51	9491.81	10542.1	9232.06	8228.32	5858.73	6272.32	6423.26	7749.29	9375.76
M512T352			511.93	352.178						5055.07	4338.71	3397.06	3964.92	4680.99	3297.79	6463.58	2733.55	3241.19	4997.09	4434.11	2720.52	3293.04	4282.31	2469.09	5692.86	3457.45	6334.48	4120.93	8927.74	4475.76	4088.32	3995.88	3392.86	4103.36	4821.79	3988.54	4531.84	3503.72	3917.37	3435.72	2278.44	3966.66	2350.31	5956.73	3461.69	3430.24	3351.98	3930.13	4138.38
M514T200_1			514.228	200.392						523.494	435.749	688.312	508.424	588.923	624.566	672.099	509.246	558.217	399.482	497.177	536.637	627.109	355.072	593.221	616.826	496.868	546.498	663.093	599.059	650.849	629.295	480.772	625.65	540.957	484.014	589.778	351.484	643.406	453.407	567.02	536.023	440.168	564.107	654.76	479.616	550.408	658.658	479.995	713.526
M97T300			96.9265	300.357						950.239	1508.17	1242.19	1333.35	1284.67	2626.52	2177.04	1513.96	947.992	927.192	1262.12	1682.89	985.65	1188.34	1013.19	1271.04	1198.96	1537.7	1327.2	2579.8	1260.4	1633.48	1059.48	954.486	1116.02	1035.69	1053.08	1966.43	2299.96	1535.65	1156.4	1296.09	1360.59	1338.77	1217.48	1238.06	1065.61	1246.37	1120.84	1088.28
M1072T336_2			1072.49	335.967						17061.6	14740.1	22375.3	17878.6	14826.2	27147.4	18125.9	17637.7	16725.8	17758	15166.2	16042.9	17035.9	14309.2	14648	20202.1	14995.6	17062.2	15193.4	44043.8	14610.8	14394.7	14642.5	15927.5	13933	15152.7	15084.7	14999	14959.1	14446.4	16393.6	14628.1	15192.6	13822.4	15032	13352.7	14503.1	15619.5	14838.3	17610
M409T337			408.949	336.7						9296.44	6354.9	8707.83	9194.72	6881.04	10999.6	9125.98	8826.9	7740.46	8564.24	6333.48	7176.75	9099.51	7770.82	7414.72	7573.35	8376.85	8929.87	6972.55	12563.5	7080.93	8297.47	6605.48	7742.02	6707.23	7254.31	7219.36	8508.28	6896.25	6540.59	8003.35	7219.81	6821.17	7195.5	7134.61	6833.23	6879.62	6910.24	8157.81	10103
M226T1			226.106	1.325						6529.03	5896.61	6009.65	8409.09	6073.26	6399.14	6039.33	4877.11	5478.05	4143.03	4466.3	4943.31	4011.95	3812.05	3993.67	4041.25	3659.92	5611.91	13053.5	4026.4	3970.17	5785.28	4519.34	4754.59	3605.63	4373.96	3652.27	5638.92	5290.17	5656.98	2899.92	4906.92	5467.89	6690.32	7501.33	4430.29	3893.2	5121.88	4517.23	5872.21
M316T36_2			316.21	36.222						7616.57	8866.76	7397.53	13101	10025.7	19296.7	14946.8	11826.5	10155.4	13017.9	13602.7	6678.58	7574.71	7834.01	11002.4	11453	12882	14485.1	13264.6	10206.7	13645.6	8007.33	7615.42	6048.22	8298.14	4456.18	11086.1	12973.3	6805.82	12247.7	17423.3	10279.9	12620.1	10909.1	12581.6	7500.42	9242.48	6699.93	7098.94	13338.1
M558T312			558.292	311.894						526.141	724.456	2094.71	1931.16	710.203	979.921	722.472	991.804	1649.94	741.338	437.875	720.565	557.214	733.296	730.155	1063.38	740.759	1215.89	1678.46	1084.29	1377.39	797.145	737.221	1393.57	800.586	1010.99	503.633	614.06	1346.67	917.594	1100.29	798.514	361.601	1981.61	359.216	910.082	928.332	537.278	1375.27	750.981
M118T463			118.085	462.942						23400.1	18829.8	2085.58	14804.1	22414.3	14770.6	16838.7	22090	22843.3	27528.1	21742.2	27615.9	19626.3	24667	20590	22845.2	23879.8	21104.3	21342.3	22015	23098.6	22235.7	8470.84	23404.9	21263.3	23205.6	18500.4	22055	20606.6	22478.7	12820.3	19831.8	4204.81	49862.3	17035.2	21355.6	32306.2	22200.5	24089.5	21879
M316T62			316.319	61.7455						97301.2	120814	91183.5	99335.4	119947	74873.4	125555	104914	99776.6	77339.4	140587	112074	89513.3	72567.4	101975	100023	80085.6	116737	107625	209726	116132	80307.4	74344.9	94191.6	86560.2	92220.9	91941.3	71776.7	79591.9	119781	130228	58712.4	143350	92691.5	104146	66654	99310.2	84597.5	71767.2	165870
M678T158			678.468	157.723						26286.1	20691.2	32252.6	21892.4	26890.4	32728.1	17025.2	37634.4	28381.5	10913.6	22949.8	41096.5	22728.1	20771.2	35823.4	20848.9	25833.7	21158.9	24319.8	18378.2	21746.7	22828.6	10237.3	31242.6	22202.7	26098	13493.7	18370.8	18424.1	25107.8	22614.3	19800.2	11009.3	31451.8	19935	5256.3	14210.8	9727.06	12153.1	11070
M694T340			693.921	340.228						5643.87	7810.6	4841.68	6564.42	5312.45	7384.79	5190.62	3598.7	4041.09	8643.64	7961.8	5569.31	5884.47	6932.87	6680.33	7254.58	7263.4	4272.23	6453.4	6569.54	6905.48	5804.18	5643.91	7089.16	7100.15	6444.36	4975.78	6131.26	7427.12	6981.5	4448.72	5678.5	4414.74	6767.67	6339.16	5933.04	5570.76	10528.4	6613.75	5520.88
M498T32_2			498.484	31.883						2770.44	2935.12	2199.99	2514.22	3421.41	4309.11	2286.03	2815.53	3685.8	2363.17	2636.68	3610.99	1955.39	2005.79	2055.73	1996.26	3775.16	5267.05	2620.33	3139.35	2451.93	2583.39	2470.83	3433.48	2596.71	3083.95	2043.1	2241.97	3599.82	2261.08	4220.98	1893.8	4290.54	2152.68	2700.01	2517.44	2242	2278.45	2380.73	2317.59
M375T336			374.962	335.966						1.3016e+06	1.16908e+06	1.38616e+06	1.29883e+06	1.19511e+06	1.45219e+06	1.31082e+06	1.25766e+06	1.18748e+06	1.27124e+06	1.21405e+06	1.23131e+06	1.21983e+06	1.2463e+06	1.19619e+06	1.30944e+06	1.25351e+06	1.2675e+06	1.21234e+06	1.64171e+06	1.18464e+06	1.16276e+06	1.13394e+06	1.186e+06	1.15411e+06	1.14568e+06	1.18558e+06	1.14467e+06	1.13715e+06	1.13954e+06	1.18171e+06	1.15917e+06	1.13978e+06	1.13933e+06	1.17223e+06	1.16055e+06	1.18537e+06	1.14778e+06	1.12897e+06	1.20673e+06
M732T336_1			731.995	335.821						124541	110326	161704	137623	108174	189323	145666	121097	118946	125436	106375	112276	114848	109844	113235	131406	110680	125348	108607	278745	99353.1	94942	98723.7	98567.4	97518.3	98024.2	101322	100251	100168	90574.4	110639	95218.4	94458.2	100226	108248	96473.6	105875	97572.4	101030	122757
M310T315			310.166	314.643						55951.2	54541.5	27108.8	56079.2	14688.5	23931.1	51901	13936.7	25259.9	25516.7	20360.5	25529.8	48067.2	34723.8	51822	9047.44	12928.4	25334.3	10690.5	55310.3	42093.9	29787.4	57728.5	57136.2	63771.4	37672.7	32936.6	56151.7	16462.6	38942.1	34288.6	51383	19006.3	37020.4	55955.6	88209.3	31124.1	58247.3	30088	49023.8
M1178T337			1178.45	336.588						10135.7	10875.2	12869.1	10493.4	11272.3	13556.4	11386.9	11275.2	10488.8	12070.8	9527.79	10468.8	10144.9	11185.1	10597.3	11277.8	10835.2	11591.3	11576.3	21390	10636	10340.4	10814.7	11028.6	10589.7	10070.8	9780.27	10294.5	10273.3	10506.5	9453.79	10196	10155.7	10055.6	10075.8	9265.27	10137.9	10545.2	10548.9	9767.58
M175T136			175.085	135.924						19630.8	15408.1	10928.1	12016.4	11592.8	11225.6	12214.1	14221.5	15355.2	10820	9409.17	12644.6	12930.5	11329.8	16027.9	13144.5	9059.21	15066.8	14229.4	21363.9	19776.8	9629.97	12349.8	12980.7	7938	9107.62	10627.7	13822.8	11202.3	8939.79	10712.6	10701.3	17212.5	6576.49	12587.2	7522.09	11992.6	9473.56	11918.2	11237
M942T348			941.839	347.763						2290.77	959.98	2254.75	2367.66	2842.55	2824.13	4432.58	2121.51	2784.75	2275.24	2536.62	1638.95	1837.17	1748.07	2126.52	2612.68	1974.65	2645.13	1987.24	1969.1	2120.49	2181.21	1934.56	1971.14	2119.26	2289.05	2417.49	2439.56	2254.32	2197.99	2475	1895.86	2456.18	2462.37	2240.8	2114.8	1921.63	1675.01	2222.27	2696.15
M163T36			163.132	36.4645						202366	214488	179177	215516	171448	117857	195363	230531	235110	167476	191862	168416	321482	224133	237301	198333	200754	168268	208791	183965	227352	195080	212694	182587	210353	224838	234911	213808	164954	202179	199573	254810	176352	198421	190711	173384	232589	245853	315264	235948
M897T139			896.698	139.44						2517.51	2583.75	966.154	2683.23	2890.09	2711.94	2181.42	2797.22	3253.73	2385.39	4599.89	3286	3519.81	2999.1	2995.61	3086.97	2588.58	3094.79	2979.51	1078.52	1712.24	2708.54	2632.49	5363.91	2397.2	2427.56	3417.3	3212.27	3556.25	2309.58	2632.42	2247.25	3441.82	2843.9	1458.18	2188.32	3119.19	3597.59	2987.01	1413.02
M405T32			405.406	32.2295						7379.74	9567.7	12299.4	9152.94	10585.5	9868.54	4921.92	6610.04	7833.82	8233.79	5663.78	13268.5	7817.32	8866.29	10453.4	7523.31	12050.3	15234.6	9902.85	10375.5	2977.67	10256.8	9391.3	4420.08	7360.78	8057.32	6819.32	7553.12	8818.32	7800.98	11927.2	10594.4	12691.3	7780.6	6243.15	3836.29	4821.28	4695.74	7102.62	9076.34
M846T138			845.621	138.045						16562.5	17274.1	18514.2	18552.7	18005.2	21680.7	13292	16418.2	13716.7	14916	19508.5	22657.8	16705.9	15765.2	20425	16897.6	12980.6	29475.9	16742.4	16359.5	17944.6	16533.2	16154.7	19869.5	15967.6	21258	22599.3	19315.6	14442.5	16559.6	19955.9	15052.1	17469.7	14317.1	18271.8	10071.8	21897	16037.9	15094.1	15672.7
M429T32_1			429.044	31.712						4087.26	4248.62	3634.12	4977.79	4646.42	4166.43	4109.61	3390.92	3683.91	3648.44	3379.29	4078.8	3763.02	3220.55	4230.52	3924.35	1339.31	4106.84	2794.09	2382.29	4323.31	4346.54	4079.62	3500.68	4146.97	6001.04	3396.28	3999.14	3102.73	3987.49	3849.89	3442.44	4101.74	3975.84	3195.62	3187.03	3774.85	3933.91	3217.79	4881.09
M585T352			585.354	351.562						1054.76	1443.99	1294.31	1257.32	1289.51	1372.83	2156.24	1425.92	1080.9	1690.24	1255.88	1447.44	1083.33	1326.18	1110.58	1693.67	1247	1708.25	1373.66	2404.38	1500.45	1814.49	1096.96	745.219	1350.89	1355.06	1285.22	1473.49	1614.95	1117.67	1311.59	1192.04	1784.08	1496.42	1840.92	1392.41	1325.41	1319.06	1177.11	1289.27
M293T158_2			293.246	158.104						2497.61	2261.27	2121.93	1371.63	2067.47	1704.54	2429.12	1774.68	2325.05	2734.25	2826.14	1827.81	1669.79	2777.91	2677.41	2355.84	3999.9	2756.8	1432.57	1632.16	1860.32	993.492	2034.56	2675.95	2798.17	770.604	1747.87	1743.9	1356.5	2947.56	2677.48	1596.96	1810.14	2529.41	737.334	2238.76	2095.77	2920.89	1807.73	1590.91
M358T92			358.275	91.8						1683	2895.3	2904.02	2103.06	7299.57	2969.92	4032.31	6874.44	7837	365.89	2374.65	3968.85	1145.57	1305.37	3388.98	3090.98	3532.73	3225.25	3817.35	8720.03	2097.52	488.165	3749.2	4426.5	1441.02	2422.97	2168.49	2231.09	2740.03	2600.2	2430.47	1104.54	4572.26	1864.08	2600.74	368.518	1635.47	2020.1	5763.77	1888.68
M613T351			613.383	350.811						1981.72	2390.18	2211.53	1870.87	2075.77	2165.17	3555.02	1882.89	1824.72	2108.34	1992.86	2276.23	1929.33	1740.37	1721.95	2265.2	1760.58	2804.73	1746.45	4082.39	2246.02	2526.07	1934.22	1536.31	1730.44	2374.55	2175.86	2335.84	2512.81	2154.2	1922.63	1912.46	2168.62	2207.91	3129.69	2342.86	2212.79	2034.67	2113.88	2119.05
M393T32_2			393.407	31.712						4416.55	6919.69	6431.89	6689.05	7120.1	6783.88	3791.6	5785.47	5278.18	5819.47	4022.11	8150.4	6737.89	7360.84	7031.27	5547.58	5982.56	9104.35	7130.59	6132.23	2458.81	6298.28	7227.02	2464.72	7358.05	4217.3	6250.99	6101.6	5403.86	6298.51	7325.22	6633.76	7449.2	5703.54	5230.21	2460.86	3709.53	2570.14	4096.66	6784.95
M331T300			330.817	299.818						1040.28	1490.48	1274.57	1647.89	1168.39	3360.97	2252.38	1227.79	990.927	1048.04	1070.05	1904.17	1041.03	1361.24	1277.86	1591.4	924.353	1131.04	1460.84	3434.68	953.999	1558.36	982.886	1049.52	1258.45	1227.2	953.877	919.97	2480.05	1427	1062.47	1836.06	1026.28	1022.43	1192.65	881.703	1210.07	955.757	1486.52	915.152
M139T33_2			139.147	32.8235						4664.36	4615.67	4842.66	2422.34	4839.15	4223.15	4240.92	3742.31	4574.99	4253.85	3843.47	3644.01	2460.82	2574.69	4419.33	3964.27	3367.2	2758.05	3774.96	3392.52	3580.79	4147.7	4174.1	1874.71	3398.64	3830.04	3022.67	5582.88	3171.58	4304.28	2699.98	2791.71	3560.5	4950.46	4379.4	1287.76	3676.73	3284.73	3536.26	4209.38
M293T336			292.959	336.204						2.35691e+06	2.16345e+06	2.49605e+06	2.41686e+06	2.25557e+06	2.53277e+06	2.42534e+06	2.26505e+06	2.27662e+06	2.39996e+06	2.27644e+06	2.22907e+06	2.2627e+06	2.25448e+06	2.15573e+06	2.34039e+06	2.23624e+06	2.28219e+06	2.21518e+06	2.78262e+06	2.17403e+06	2.04546e+06	2.11744e+06	2.19524e+06	2.12698e+06	2.12065e+06	2.19426e+06	2.10802e+06	2.18892e+06	2.04945e+06	2.21018e+06	2.14457e+06	2.18127e+06	2.19642e+06	2.25654e+06	2.10204e+06	2.21072e+06	2.19651e+06	2.10527e+06	2.22403e+06
M976T347			975.866	347.116						4187.96	1831.94	1255.37	1358.42	3410.12	946.025	1121.58	1364.06	3406.76	3792.1	2224.65	4237.06	2199.61	1073.87	7558.78	820.636	951.562	3802.09	1211.2	1203.64	1001.8	877.734	1152.05	809.406	3560.85	1752.12	1321.19	1211.64	522.977	1071.13	4827.34	795.83	3505.09	4567.96	3118.64	2129.48	1425.39	1178.72	4621.46	2056.19
M750T32_2			750.403	31.7615						1192.89	1251.14	8730.4	5279.9	4271.7	3455.07	9697.46	3198.57	5622.85	2170.7	3597.54	1565.41	5142.64	3227.22	2231.37	5252.35	5942.32	1754.68	4325.05	1448.69	2473.28	4825.16	2132.23	2081.15	1412.88	4031.75	1538.42	2904.41	2647.22	2529.11	1466.35	2369.28	3177.75	2647.27	4220.78	1112.23	1994.72	1056.27	3893.81	5956.39
M903T154			902.573	153.929						14516	16787.8	12227.6	13744.3	20019.1	14079	10663.2	14636.4	15124.9	10901.1	17894	11859.9	14239.7	12727.1	13472.5	12182.7	14815.6	10689.2	15343.4	17147.1	14368.6	16913.4	15074.2	14590.6	20298.6	16216.8	24662	16089.8	22692.7	16004.4	15076.8	28380.2	13230.4	22809	12322.1	27169.6	12649.8	18620.1	18473.1	13492.9
M267T160_1			267.089	160.363						5840.24	2994.13	2416.78	3276.22	904.998	1925.43	2282.92	2075.88	2396.02	3825.81	1670.75	2196.09	6748.31	1018.72	2972.84	2183.22	3247.88	2041.19	1988.47	1597.08	1847.75	2106.24	1823.57	6012.63	2714.78	2495.64	2788.54	890.771	2755.8	2610.62	2123.74	5828.83	2737.7	4527.93	1211.25	3480.57	565.555	5332.61	4483.53	4090.3
M235T445			235.092	444.933						1155.83	990.687	1011.73	1062.59	1037.06	1318.98	1032.59	1053.48	1364.8	987.774	1285.5	1098	1326.82	708.291	1226.5	1340.51	1082.76	1546.6	933.545	1021.93	898.656	526.592	773.087	1263.29	1033.74	1610.31	800.527	817.762	925.311	701.881	990.119	2339.42	1149.32	821.082	836.434	1123.65	394.354	1253.59	816.182	913.318
M483T350			483.457	349.809						2279.41	2497.48	3190.25	3052.9	2361.95	3444.86	5007.12	2249.09	2456.03	2822.5	2343.67	2576.98	2400.56	2338.34	2739.11	3429.5	2326.17	4712.59	2336.4	7695.87	2506.04	2238.47	2254.22	2617.88	2171.79	2043.88	2562.75	2653.66	2123.67	2487.02	2687.11	2333.02	2793.93	2799.59	4379.96	2274	2485.54	2302.35	2235.69	2676.85
M513T336			513.408	336.204						16514.5	16275.5	20069.8	17360.8	14588.9	22424.1	18003.4	17814.9	17410.1	17229	15590.1	16185.5	16624.7	16455.4	15344.3	18081.4	15902.2	17132.9	14654.1	29780.4	15762.6	14055.9	15035.6	14585.4	14467.7	15545.3	14189.1	14370	16315.4	14090.4	15372.6	14206.9	15361.7	14572.9	15754.8	13268	16113	15699.5	15948.3	17667.1
M926T166			925.539	165.643						2509.09	2851.07	2323.21	2606.66	3211.6	2369.34	2921.74	2543.82	2745.98	2000.63	2950.81	2225.75	3234.63	2804.84	2482.38	2109.62	2866.67	1593.41	1383.63	2960.32	2019	2532.3	1529.35	2807.3	3652.26	2870.75	3877.24	3433.34	3388.5	3160.53	2708.44	4621.73	3013.74	2820.8	2702.52	3117.87	2092.42	3252.08	2983.19	2536.84
M770T348			770.467	348.281						1770.9	1210.35	1800.48	1120.63	1304.01	1581.51	1446.66	1369.87	1325.2	1274.54	1237.05	1356.87	1093.86	1287.77	2113	1340.07	1373.36	1713.48	992.271	1672.46	1322.68	1484.16	1460.11	842.827	1413.71	1377.09	1496.17	1886.45	1415.48	1579.6	1864.19	1041.2	1682.66	1672.05	1260.33	908.512	2554.22	1658.8	1171.41	1890.95
M328T296			328.054	296.126						1352.7	1465.91	1752.66	2079.9	981.695	1487.4	2695.27	1252.79	1569.54	1483.66	1439.24	2418.23	1411.61	1881.43	1475.93	2155.13	2298.02	799.357	1326.24	1039.51	1973.62	1680.93	1215.07	2726	1703.86	1500.24	978.73	1222.11	1181.21	2181.04	842.369	1825.89	2005.87	1218.5	1102.61	1825.76	1627.01	1573.12	3409.56	2077.79
M241T159_1			241.038	159.086						22209.6	27027.8	27087	21409.8	23638.9	25864.2	27061.9	26642.8	25587.3	22870	20301.1	23310.5	24000.4	21400.2	23289.2	22692.8	23010.5	24657.6	22368	35700.4	21142.9	26412.4	22766.3	20632	21532	23140.5	19531.5	20802.1	21207	23747.7	22459	20034.3	24290	19544	24274.8	23103.1	22625.4	21193.9	21466.3	19357.3
M1049T336			1048.53	336.274						17428.3	13249.7	20320.8	15643.2	12855	19885.3	16863.3	17636.8	16444.6	15956.2	14693.8	14107.9	14555.4	13731.6	15398.7	16445.2	14601.2	15191.9	14144.7	30747.3	13351.7	12893	13534.8	12675.8	10871.5	11211.6	13265.7	12557.3	12678.4	11348	13609.1	10753.2	12793.6	12842.6	13449.7	10432.4	12662.6	14244.7	13961.7	15588.8
M112T299			112.051	298.913						3145.72	3793.11	4852.61	3434.39	2686.63	7949.84	6226.47	3540.67	3271.03	3723.93	3852.3	4711.75	5256.15	2694.85	4397.93	2170.53	3805.54	7802.86	3889.52	5144.91	2679.27	2546.12	3833.29	3086.34	3903.86	2732.02	3293.54	2832.88	3882.61	3000.57	3726.58	3565.91	3421.64	2384.19	3080.19	1945.73	3253.73	3289.1	3555.89	3631.61
M174T353			174.01	352.868						3511.92	6240.88	6579.76	5199.35	5636.15	6595.95	6846.65	4864.41	4025.06	6614.93	6024.79	5609.89	4526.46	5679.16	3650.02	6302.39	4822.92	6528.84	3612.53	9560.32	6414.27	6045.11	5014.43	4424.86	3808.44	5477.42	5053.5	4411.36	4391.63	6977.59	5341.69	5262.84	5687.28	5186.88	7157.15	4861.36	6361.76	5258	5301.28	5253.77
M349T33_3			349.308	32.749						9319.95	7779.49	9562.31	8606.86	7539.42	9139.26	8980.56	6611.79	6990.37	3051.1	3552.97	8585.15	8424.32	8626.55	5790.41	7678.98	7510.17	12364.5	11288	6766.66	2681.63	7219	4682.09	3811.27	5518.46	3335.95	5233.75	6883.2	7205.99	6604.61	8243.4	8284.95	9610.63	7374.92	4754.1	3551.79	4816.54	5503.52	3596.14	9468.35
M739T341			739.416	341.498						24741.1	25012	28534.4	26328.3	27571.3	25494.3	26134.8	27160.2	26373.2	27341.3	27417.9	27560.1	27226.9	26443.6	26104.1	28611.7	28079.6	28469.1	26367	27261.3	26188.7	26420.4	26972.2	28151.9	26428.6	30079.2	27108.8	26270.8	26225.6	26628.2	29606.9	25381.8	27449.1	26077.7	25952.7	24471.6	26479	26918.3	28295.7	26717.7
M809T41			809.073	41.0545						16887.2	23350.6	17897.2	14448	12840.5	16017.8	22140.7	15815.5	15966.6	13159	19105.6	14407.8	14833.6	12381.4	10157.5	12949.2	15241.8	15717.4	12442.7	11656.3	10490.4	8112.26	11749.1	24611.1	24500.7	12668.7	28269	15181.9	17721.5	10505.5	12350.2	26662.1	15091.1	17132.1	18129.1	15726.2	11366.2	12986.3	20316.8	14761.3
M130T263			130.049	263.13						6229.77	1945.28	2428.83	5081.09	832.423	3346.33	1406.28	1297.31	1861.81	1856.65	24745.1	1318.66	3013.1	15854	1954.91	1296.4	4383.29	2038.02	1348.32	20591.7	1557.64	2998.58	3771.08	11855	1283.23	846.155	3590.16	2851.24	947.76	2013.46	1465.13	1861.48	5785.25	14932.3	1644.64	13485.2	2414.63	5232.24	2806.21	3051.69
M258T299			257.899	299.375						1457.25	1904.12	1224.25	2151.55	1563.56	2753.19	2148.69	1277.73	1657.98	1465.79	1654.65	1729.83	1297.36	1588.84	1251.13	1908.75	1576.71	1495.34	2187.17	3878.51	1811.83	2420.86	1315.18	1666.44	1310.55	1563.56	1270.01	1463.54	1856.23	1784.43	2278.06	2155.43	1935.69	1972.87	2724.74	1556.16	1562.93	1639.51	1810.35	1668.87
M615T367			614.808	367.351						30911.7	8217.15	9767.49	34302.2	38607.7	24573.5	17342.2	24117.8	11223.7	57415.1	8949.86	17481.5	24411.4	32797.8	31785.3	12820.2	11431.3	14987.7	25796.5	9047.63	12176.3	23476.9	15274.9	34867	48564.2	6255.8	18147.6	11464.1	40865.9	14638.7	31087.5	41747.7	17091.7	23291.7	10574.2	53530.1	25499.2	7009.87	11076.6	25905.9
M491T32_2			491.479	31.7265						7128.43	7977.27	11187.7	10397.7	9529.4	11123.3	4431.91	5959.55	6756.43	6171.69	4901.52	12967	7334.4	6393.77	7069.07	7443.18	10810.9	12509.8	10394.3	6520.91	4716.21	9226.71	6377.52	3655.77	5875.82	4931.66	5823.74	6446.52	7072.99	5964.6	9964.98	8102.05	14662.4	6365.85	6504.27	4566.43	7182.75	4053.98	5026.39	7125.01
M301T445			300.84	444.635						777.244	447.897	607.1	779.481	662.123	754.528	1049.7	790.781	826.739	904.141	650.255	710.816	639.284	796.831	822.963	832.206	733.698	857.169	531.532	823.891	861.193	860.267	684.868	810.687	654.617	747.208	741.895	815.166	933.117	966.977	809.906	859.075	1024.03	697.168	785.923	717.642	912.169	837.261	825.313	954.82
M332T176			332.261	176.361						1132.26	625.254	1395.27	1155.75	372.864	980.634	1084.5	689.572	904.84	520.085	836.737	746.448	691.94	1274.31	1395.23	1184.62	699.542	1132.36	841.609	1314.4	1770.87	1229.01	739.731	749.161	317.763	865.301	598.805	944.521	767.613	904.062	947.619	865.269	616.404	762.317	731.836	1826.76	898.476	364.65	821.544	1393.56
M664T160			664.452	159.912						4015.88	3690.57	4960.99	4626.84	4684.24	4815.32	3553.17	3925.21	4348.18	1688.4	5408.82	5987.24	3661.85	3141.46	5226.82	4617.09	4781.84	4201.72	3609.65	4368.22	3735.98	3111.71	3522.41	2854.6	4711.06	3473.24	3397.1	3846.03	3562.37	4240.16	3604.95	3037.65	3573.66	5699.43	4373.56	2451.92	2963.66	2577.41	2395.1	2577.42
M426T351			426.406	351.29						1654.3	1955.06	1666.1	1989.16	1467.38	1463.37	3742.92	1658.93	1460.2	1821.06	1806.24	1640.81	1611.29	1599.52	1429.54	2617.3	1432.93	3022.46	1581.13	4448.38	1889.44	2077.36	1620.89	1293.92	1195.67	1525.25	1050.95	1493.67	1600.91	1674.39	1537.04	1231.55	1469.06	1916.12	2670.65	1802.89	2198.26	1621.32	1598.46	1657.56
M994T346			994.199	345.868						1073.96	930.489	964.365	1198.79	1118.17	1101.24	726.858	1369.02	1065.72	1329.28	1333.37	1008	975.966	1546.06	1265.1	788.714	1206.1	915.431	1348.3	810.561	1141.7	1386.51	1314.86	1601.22	1360.4	993.173	1332.49	851.855	1327	1652.76	1333.92	1143.44	1445.45	989.254	1132.25	1133.37	1210.07	1959.22	1143	1471.56
M717T339			716.953	338.841						3496.17	3182.26	6626.62	4374.91	3229.6	3956.07	4757.09	3118.37	3728.84	3944.13	3699.5	4466.36	3438.55	2902.99	5235.28	3685.19	2610.72	5051.58	4287.87	4535.79	4029.41	3975.21	4046.5	3653.19	3547.58	4354.47	3680.55	4202.87	4628.59	2784.89	3262.5	3319.39	4449.63	3904.51	3602.13	3797.89	3185.37	3042.18	3932.7	3973.97
M579T339			578.959	338.975						184598	173884	193409	187909	173654	203461	189079	185845	187474	183160	179749	185090	181057	184279	182911	194767	182658	184915	176985	197716	176161	172627	180779	187659	165182	171171	177035	166878	185963	162592	183480	169069	176765	174294	177266	162365	186445	175245	175076	177059
M279T299			278.951	299.101						23562	13465.4	20124.5	23240.3	22387	29124.4	19995.3	18462.2	19568.8	17346.7	19891.8	20199.2	17729.1	17603.5	17477.5	18232.8	16778.1	17322.3	16743.5	19454.6	17017.3	9314.4	17981.3	16902.3	16205.3	15122.5	16286.9	15422.8	20172.3	17832.9	17829.7	17019.9	17830.3	16977.2	17538.1	14800.3	16086.9	17900.7	19007.9	17154.7
M372T86			372.291	85.992						4997.68	60029.9	50092.2	57045.4	69512.5	53270.1	72583.6	58175.2	69271.1	40466.1	50326.7	51305.2	41008.3	45986.7	56677.8	56578	51965.2	68294.8	56140.4	55946	57725.6	37549.6	43646	46928.3	56125	63852.3	48984.5	65168	57244.9	73468.9	46289.9	41377.9	49931.7	38115.2	48574.6	38029.7	49369.9	57368.5	61192.6	56875.6
M295T33_3			295.261	32.5265						5661.27	5620.77	7830.03	6066.23	6277.06	7589.56	4652.24	7291.05	5591.83	4132.58	5202.81	7336.82	5043.36	7804.2	4958.69	5394.88	6091.47	7083.77	5912.83	5326.76	4924.48	7375.24	4925.16	4295.38	5287.08	4319.79	4560.21	5647.03	5967.64	5892.99	6679.15	6646.64	7020.87	6160.4	3397.25	3548.18	4973.37	3714.01	3848.06	4768.86
M862T341			861.919	340.568						61492.2	62077.4	60308.7	60177.8	59459.3	62183.8	61834.3	59404.8	63787.5	62621.5	62416.2	61107.3	61138.2	59510.5	58866.3	63175.5	60654.1	61734.2	61548.1	63655.3	63624.8	59755.6	61430.1	61857.4	59135.6	58178.1	61182.7	59361.2	60922.7	61179.6	58858.1	57233	63858.3	60498.5	61993.3	59368.6	61632.8	60672.4	60429.7	58998
M332T69			332.314	68.649						11647.1	21625.6	15760.5	22108	20834.5	29577	10464.5	20600	15935.9	7829.96	15106.7	26627.4	27009.8	12275.4	17318.4	24783.4	30778.6	17201	27098.7	29945.6	26935.9	3582.34	7554.87	17651.5	14218.6	16138.2	14850.2	16791	20384.8	23359.7	25109.3	14893.4	36432.7	13959.8	12988.3	8113.67	8196.88	12178.4	20118.6	27066.8
M244T278			244.175	278.199						2208.92	2001.49	2977.31	2079.09	2062.04	4550.6	4282.45	1827.06	2951.14	2806.48	1605.9	2361.4	2587.46	2141.95	288.474	1086.45	3098.26	4720.09	2954.07	3185.58	2737.5	2813.7	3099	1889.5	2534.31	939.076	2222.85	2578.43	3210.3	2335.93	2039.89	2714.62	2942.71	2801.77	2268.03	3083.26	3011.69	2119.76	1792.83	2689.58
M507T191			507.042	190.502						6199.8	8795.54	4221.78	3035.5	4914.63	5811.69	10389.1	8274.38	8644.97	5378.96	5337.95	9511.99	5227.34	5134.83	7596.17	6937.41	4824.9	6461.72	7433.93	5893.51	6682.42	5551.29	7210.8	7413.52	5582.86	4694.83	9473.24	9659.72	7085.39	8661.39	8133.13	4580.87	9955.26	5064.8	8266.5	7162.33	5552.6	4683.53	4241.8	7942.97
M255T336			254.982	335.858						34056	32873.1	34329.7	38667.3	37345.7	43775.5	38621	35718.5	34957.6	35630.5	35978.6	37968.3	38100.5	38282.2	34922.8	36626.2	35620.3	35672.4	36794	47829.7	33554.7	36777.8	36130.9	36832.4	35993.1	34401.6	32486.4	37583.5	34761.9	36015.9	36780.3	36524.3	37733.9	33236.3	35766.6	36362.8	34662.4	35926.5	34946.9	34396.5
M777T349			776.838	348.538						8072.25	8474.51	8324.14	8099.29	8046.87	8447.25	8053.64	7955.71	8958.7	8459.61	7746.21	7529.41	8002.08	8455.5	8226.15	8577	8629.7	8786.47	7802.71	8800.93	8555.47	7897.31	7779.5	8443.16	8489.88	7827.47	9198.03	8477.74	10099.6	8119.47	8360.9	7885.26	8517.61	9480.75	8330.15	9293.85	7058.42	8481.62	8578.96	8855.51
M938T336_1			937.503	335.859						22846.9	21889.9	30675.9	25428.2	20902.6	36446	27504.7	22099.1	22361.5	22375.1	20681	22479.8	22383.7	20931.1	22312.7	23528.9	19293.1	23135.1	21249.2	59044.1	23390.7	19816	21992.4	21198.6	20473.5	23922.1	21323.2	21675.1	21990.9	23485	23299.6	23719.3	21605.4	21539.9	21316.5	21153.4	21458.4	22239.2	21366.6	22954.7
M346T357			345.945	356.821						20672.2	21360.1	23271.7	23866.7	21078.7	18643.4	35120	19910.2	21997.2	23614.8	22514.1	25436.6	15292.2	17138.5	17344.3	26360.8	21792.7	28466.6	17768.2	45963.6	19946.9	27340	20794.1	21856.3	16071.3	20345	17131.8	19112.7	22814.9	24339.5	19192.3	26526.3	18995.5	19789.2	39006.9	16441.2	24791.3	21790.8	17569.2	20411.8
M985T367_2			984.747	367.363						1009.08	3280.75	3405.4	3556.31	3408.45	1883.49	2265.83	2815.76	3093.02	1803.5	3577.25	2065.15	4078.95	1892.38	3364.53	3043.72	3821.63	2199.84	2815.5	1867.19	555.003	2700.78	1338.56	3222.2	3490.31	5158.82	4511.58	1556.99	1399.34	764.878	2430.85	3836.73	1250.89	3116.8	1544.29	1791.64	2122.86	3430.22	4682.1	1999.68
M505T32_4			505.494	31.856						5304.79	4451.51	9143.54	8311.7	7961.58	8329.61	3865.33	4452.88	4387.76	4770.7	6721.54	9516.58	5738.35	4414.37	4909.05	4617.18	7184.66	10834.9	7346.84	3325.03	4759.34	6412.36	3245.92	4154.65	3952.33	6068.57	4751.36	5039.97	5684.46	3858.9	7774.78	5633.53	9539.78	4390.16	4924.18	4108.31	4522.24	4920.16	5880.89	5007.71
M221T299			220.91	298.664						1344.22	1294.18	1283.28	1981.93	2407.83	2563.87	1502.07	2197.93	1210.65	1214.81	1483.05	2440.62	1261.8	1651.53	1158.38	1875.84	1124.84	1196.83	1641.01	1482.97	2036.46	1287.23	1118.49	1692.6	1025.59	1247.25	1109.62	1145.48	1384.77	1046.66	1021.27	1253.26	769.474	1006.5	1323.92	954.243	1156.59	1181.84	1042.74	894.392
M803T336_1			802.518	335.995						20914.9	18375	26810	22810.5	18667.3	32545.7	23653.7	20474.3	18314	19580.2	19413.7	18626.7	18380.7	18890.1	18235.1	19631.5	17296.7	22597.8	18862	55869.2	17210.4	17305.9	17892.7	16839.4	16370.5	18147.6	18846.4	15995.2	17167.7	16601.9	17142.8	18619.3	15725	16628.1	17707.6	14631.1	16441.5	17682	16474.5	20473.5
M932T197			931.526	196.685						1102.8	2260.97	5913.21	5563.83	1849.92	3748.73	3420.67	2520.89	2395.27	1151.27	1960.42	1211.16	755.231	3618.17	2895.29	5379.09	1665.95	3096.81	2762.96	363.597	1293.17	2671.67	679.304	1592.39	1635.76	1955.74	1768.42	1854.24	2169.22	2159.6	1607.68	1907.24	2019.34	901.785	1672.13	2712.05	1607.37	2516.61	1692.72	1548
M382T410			382.055	410.118						854.481	1330.72	1060.93	1354.55	781.314	1495.06	1282.4	1273.24	1338.15	1265.77	1217.12	1357.22	736.343	748.141	818.139	1126.07	1360.01	1119.51	1101.95	1326.25	1118.32	1216.02	993.444	1236.41	944.586	769.771	969.498	1366.84	1388.92	1154.31	995.207	1482.33	1701.06	1009.27	1073.3	789.272	1280.01	1161.52	1327.92	1524.74
M291T300			290.882	299.677						1570.55	1437.84	2005.84	2486.49	1704.65	5287.79	2690.47	1796.56	1604.65	1623.52	1841.14	2780.99	1363.6	1683.96	1445.81	2023.62	1389	1488.06	1824.61	5778.11	1240.16	1968.37	1425.91	1408.96	1583.19	1418.85	1442.37	1544.54	2864.62	1537.01	1368.47	2340.81	1523.13	1506.97	1665.72	1218.61	1563.04	1425.93	1721.46	1425.96
M333T300			332.892	299.611						2298.47	1920.99	3107.81	3782.02	2772.29	9242.65	4679.42	2532.33	2250.03	2154.14	2703.06	4511.22	2155.16	2786.23	2737.05	3600.76	1897.22	2178.28	3000.61	10481.2	2053.3	2135.81	2159.51	2020.5	2338.14	2236.46	2333.2	1789.27	4743.01	3019.64	1919.19	3299.03	2022.13	1895.6	2941.59	2138.15	2059.86	2038.26	2782.8	2409.96
M844T336_1			843.519	336.029						19983	19025.8	24951.7	19307.5	17609.5	29819.1	22740.8	19642.8	18828.6	18462.1	17724.9	17794.5	18004.1	16468.7	16575.3	19587.2	16073.2	19844.1	16844.6	46162.6	18015.6	16937.4	15753.9	15944.3	16676.7	18820.3	17925.1	19075.5	15406.6	16732.3	18159.2	15995.2	16251.4	16741.7	16307.4	14703.3	16445.6	14552.7	16073.6	20784.9
M361T605			360.984	604.897						24507.3	24471.2	24344.1	25365	24517	29322.8	34608.8	29314.4	26883.9	27851.2	26488.4	17932.1	28535.1	21752.8	34738	32765.1	34538	12617.2	1310.25	29367.5	854.216	22001.2	28916.7	15671.8	54958.5	24352.2	54556.7	4022.3	19560.1	28987.8	29367.5	55868.9	24352.7	21965.1	26800.5	8130.52	1240.44	12989.2	23716.5	24280.2
M897T336_1			896.501	335.903						28365.4	23462.8	37177.8	31114.5	23546.2	44670.3	34599.7	28309.7	26156.4	28356.4	24342.3	24721.5	24995.5	23499.5	24312.8	28462.8	26443.8	28015.5	22634.5	71072.4	22895.9	23354	22134.1	22748.4	23264.7	22750.1	23581.8	24368.9	21326.3	21795.7	21567.1	22246.2	23025.6	23458.1	23371.6	22601.1	23807.6	23216.6	23248	28520.3
M457T366			457.347	366.015						1587.67	2865.78	4733.63	2051.72	4067.01	3214.32	3232.92	3297.08	2304.36	3323.03	3260.74	3591.43	3291.9	2928.83	2008.2	3535.37	3234.67	2689.03	2926.64	1431.77	1878.97	3211.92	2015.05	3000.43	2216.18	2823.27	2905.32	2108.77	6095.88	3330.92	3104.93	2109.95	2638.27	2999.6	3157.93	2985.2	3041.63	2355.03	2233.21	3681.99
M474T3			473.953	2.986						1711.67	1947.1	3945.24	2562.18	1763.62	1746.93	4237.13	4115.06	1842.45	759.686	1782.92	1844.31	2208.9	1419.27	1838.83	2125.12	1652.42	1291.97	1378.51	1019.76	2491.79	1781.89	1353.86	3558.58	2927.81	1174.59	1330.75	1869.36	2717.86	2080.4	3642.31	2032.25	1661.49	883.734	1561.49	659.612	2115.83	2023.05	1929.93	1376.69
M188T256			188.069	255.883						7272.98	9069.12	9750.95	7957.11	2595.39	7891.43	6756.26	3983.82	3403.79	4814.73	6119.99	4937.57	6138.99	5219.33	5931.3	4147.85	4452.82	6154.22	4978.81	7365.95	7256.14	5211.55	5385.93	3025.41	3448.15	4756.21	4449.49	5421.26	4204.03	3323.32	5257.18	3973.86	5952.95	4133.58	4547.29	3430.77	2822.44	4068.26	2392.66	6792.7
M573T153			573.448	152.579						20484.9	12934.8	14001.9	43612.4	23401.8	18877.6	26170.9	15409.5	12441.8	13427.7	15582.2	24061.7	15609.8	16163.8	11210.6	20014.3	17140.5	10689	16756.6	32970	17555	13843.6	18995.1	11620.2	17200.8	20573.4	18134.3	13927.3	15784.8	9493.57	17145.2	21164.6	12134.1	8945.91	14006.1	19982.2	12516.1	12788.7	9514.73	22374.7
M798T337_2			798.46	336.767						7923.56	6918.97	8407.99	8037.15	7295.05	9315.22	8363.83	8030.95	7193.13	7891.57	6920.85	8450.03	7357.7	7737.09	7154.28	8045.62	6036.87	8855.14	7279.6	10209.3	6389.93	5685.74	6581.18	7382.55	6772.22	5750.03	6932.19	6598.16	7714.99	6258.01	6636.95	6059.3	6629.57	7113.19	6930.39	6320.41	6603.96	7048.51	7072.09	9153.49
M330T61			330.335	60.6155						178928	297478	255887	208070	239183	83370.2	222967	207739	217336	162268	186459	203391	181826	161459	305949	286031	157123	259902	186355	231416	171246	144783	133865	184973	210699	172959	129275	155009	163963	189666	202686	136732	241023	164399	206577	101550	260754	141765	162292	227311
M273T4			272.968	4.212						8787.38	7130.9	18245.3	8071.78	10534.7	9922.84	19976.7	7404.8	10376.1	7837.87	6573.09	12636.3	14144.9	10034.5	4592.65	9127.23	7942.06	7218.33	11502.1	12418.2	9688.87	12470	7177.16	12384	9212.85	5588.68	5705.26	5491.23	7696.52	22189.9	6097.11	9415.8	8210.5	6034.45	15805	6989.13	6478.78	10711.3	5818.88	8611.36
M266T34_2			266.213	33.931						2964.08	3059.49	3662.66	3969.66	4603.43	5617.49	10829	4711.89	3826.64	2180.96	4685.74	4821.3	3615.47	4744.44	2946.68	3438.41	2894.26	4608.25	2578.05	3478.17	3385.4	6189.09	3589.61	4696.96	3891.62	5940.08	2450.54	3668.7	6470.69	4441.84	5472.44	4457.04	5028.4	4685.71	7722.77	3099.23	4248.12	4024.29	6046.99	6171.29
M945T339			944.927	339.231						12599.5	12299.2	14046.9	15043.4	11514.4	13819.5	13333.1	13749.8	13553.1	12522.7	12181.1	11919.7	10826.3	12898.3	11574.7	13240.7	13272.1	8601.27	12223.6	14939.2	11814.9	12673.1	11082.8	12590.4	12475.1	11131.1	12390.9	12551.4	11712.4	12030.9	12663	11664	11715.5	11243.7	11117.2	10850	11786.4	11477.7	11460.3	11294
M570T350_2			570.35	349.591						2863.22	2529.31	2544.43	2668.59	2509.45	2867.61	2370.34	2609.91	2310.95	2798.81	2653.71	1980.1	2551.48	2553.99	2252.68	2192.14	2568.97	2928.58	2606.28	2251.02	2267.5	2405.99	2440.4	2300.8	2799.88	2577.83	2216.61	2530.89	2330.57	2245.16	2389.15	2422.29	2413.17	2204.48	2698.38	2476.61	2696.73	2929.42	2796.51	2096.34
M620T601			619.525	600.909						80.9813	103.991	120.031	150.974	214.393	63.6651	50.8141	204.841	308.577	147.934	159.81	393.167	288.286	134.34	181.571	102.583	99.1776	60.8639	204.832	51.9251	176.71	191.869	258.066	72.9144	126.914	109.194	85.4615	138.263	97.4869	199.067	43.0892	61.794	95.7786	173.534	156.712	64.3499	151.145	21.3212	74.4656	25.2239
M112T35			112.075	35.305						9456.11	10327.2	11499	15280.4	12899.1	10887.5	13239.4	10670.3	10042.7	11280.9	14981.1	12653.1	13829.6	9387.7	10589.4	13128	10728.4	8515.39	13974.3	11869.3	15998.9	7329.78	8950.66	9339.1	8094.11	8919.51	21925.4	10607.7	9885.39	12679.2	11075.7	10392.4	12109.9	8613.8	11938.5	14168.2	14063.8	9535.01	9888.89	14226.2
M94T32			94.0641	31.7415						24989.7	55704.1	38416.3	34591.7	21232.6	28408.2	21904.5	28191.9	25090.4	18679.7	37439.4	25399.9	32168.3	29210.5	20177.5	25867.1	44633.1	25222.8	24958.1	32089.5	22895.9	26586.1	29243.2	24252.4	24399.2	24884.3	29845.6	26619.2	22926.7	27210.3	32027	27213.8	24094.5	30388.7	34765.6	28727.1	23509	18577	26138.5	25497.4
M704T33_2			703.704	33.2165						10650.3	10748	16290.4	25869	8409.65	10060.3	7434.09	10116.4	11426.1	13239.4	8294.01	15383	6110.38	8079.23	8273.97	8592.47	9305.04	9531.84	11282.2	5568.28	11845.9	10016.6	13688.4	8545.47	8906.33	6451.25	10676.5	8020.13	7621.69	14030.1	23239.9	7865.23	10138.3	13272.9	30836.2	12560.7	11391.8	7379.02	8803.59	8805.24
M854T382			853.834	381.983						1383.73	2959.2	1180.34	1428.67	1898.99	1518.18	944.743	1624.09	987.118	1305.36	1599.45	965.993	1088.59	1598.52	994.046	1497.76	1649.23	1144.99	2608.34	1784.19	1933.63	1631.58	1629.88	2171.42	1897.88	1171.4	1757.7	2220.45	1514.46	2077.41	1274.46	1256.77	1190.85	3409.63	1457.37	1648.33	308.089	1339.74	2506.34	2199.6
M88T231			88.0751	231.18						3911.21	2895.91	3283.5	4300.93	4037.92	3272.49	3958.01	3939.66	3591.8	5285.97	3944.48	5554.22	5503.12	5098.12	4951.91	4394.76	5076.74	3934.65	4646.64	5978.16	5058.52	3737.39	4637.28	3805.8	4393.34	4152.42	5048.48	4011.76	4251.63	4614.57	4697.85	4659.21	4911.93	4276.25	4286.56	4430.74	3816.43	3723.19	4725.36	4189.44
M435T354			435.365	353.644						1404.3	1833.82	925.913	1077.08	1779.4	1194.86	1777.88	1869.52	1048.23	1698.94	1178.1	1380.9	1756.45	1349.93	1887.08	1676.83	1442.9	1798.51	1601.69	1709.58	1603.91	721.227	921.333	1177.9	1245.73	1415.65	1875.84	1213.68	1596.67	1136.33	1631.12	1338.65	1251.06	1430.23	1440.11	2117.66	1491.32	1589.75	1530.56	1116.86
M792T343_2			792.398	343.307						17489.3	17208.7	17027.6	16812.3	15426.7	15792	14506.4	17545.9	18462.4	17137.3	18292.7	17337	17812.9	17138.9	18291.7	17083.3	18206.9	17263.5	16706	16518.1	16269.8	16345.2	17860.6	17895.9	16633.7	17747.1	17119.1	15741.7	17111.2	16998	17783.1	16383.7	17272.1	18877.2	17016	16743.6	14761.5	17679.7	17156.4	17453.3
M432T37			432.238	37.167						581991	1.00293e+06	615880	718420	620464	645538	642362	770220	824886	900992	860307	653051	817218	1187651	686037	709160	795510	607234	902134	540493	814982	662573	486335	787568	680889	629547	627070	801136	671955	735785	609638	1.01443e+06	669914	529521	605399	668390	748861	686605	789062	623185
M624T32			623.501	31.579						16400.7	11738.9	7051.98	10223.6	12879.2	5382.49	7121	6693.37	5389.46	4566.48	14197.9	5353.73	8991.26	16071	7116.83	9787.62	12560.1	13858.9	13768.4	8065.13	16397.4	15158.9	6305.2	6711.97	12821.4	9043.11	9155.65	13554.8	14059.4	7042.41	10714.3	13429	13980.8	16760.8	12736	11980.4	9334.68	12055.8	12405.7	12317.9
M908T198			907.526	198.463						3957.37	2735.22	3987.36	4471.37	2778.14	5013.78	2677.54	3555.29	3687.52	3714.27	4182.59	4121.51	3887.48	3350.53	2411.48	3943.93	2644.28	3821.48	3605.96	4828.41	2825.04	3307.68	3402.21	3340.99	4210.25	3898.91	3920.15	3413.15	3754.87	3098.58	3862.06	3317.05	3564.93	2978.31	3370.01	3214.86	3449.65	2854.83	3587.02	3909.16
M384T352			384.415	351.56						2042.21	2309.21	2065.65	2489.04	1698.36	2202.19	4030.03	1771.94	1908.99	2286.75	1846.34	2193.8	1385.03	1471.85	1811.47	2595.98	2109.14	3376.92	2223.2	5133.99	2057.61	2242.85	1764.49	1667.89	1289.99	2032.64	1758.93	1976.61	1464.88	1861.21	1694.92	1717.05	2306.54	1983.16	3256.79	1927.47	2284.97	1925.37	1939.23	2051.15
M193T300			192.906	299.769						1232.58	1257.64	1406.12	1647.59	1412.7	4063.34	2085.5	1333.7	1168.35	1130.09	1363.33	2084.6	1136.32	1344.42	995.683	1642.92	1157.67	1121.67	1614.58	4559.28	1199.58	1443.18	1286.66	1029.71	1376.35	1226.97	1156.25	1659.89	2098.96	1310.95	1449.38	1773.64	1031.31	1166.68	1209.6	1216.5	1106.39	1408.64	1387.82	1203.89
M295T299			294.928	299.407						10955.7	11273.4	10914.3	12890.2	11088.7	19524.7	13012.6	10389.9	10399.3	9236.36	10169.6	12253.6	10302.2	10150	9937.67	10564.8	9253.24	10076.6	10080.9	18316	10322.5	8599.08	10141.2	9595.91	9915.8	10220.2	9043.18	10755.6	11112.9	9506.7	9708.8	10007.3	10051.1	10815	8679.26	8296.81	9949.84	9863.25	9221.84	9611.06
M331T35_2			331.282	35.137						20341.8	21311.7	23274.6	23827.1	32931.4	10765.1	25621.2	16821.6	19838.1	18274.2	19487.1	25763.6	15032.1	22898.4	18097.2	22911.5	18390.4	28425.1	16048.7	33792.5	20868.2	14076.5	19816.4	17520.9	19379.6	14023.3	15543.3	14980.6	13779.1	18837	25365.2	17849.7	21818.5	23105.4	19493.2	17980.7	21323.3	13821.6	14345.6	26220.5
M828T347			828.34	347.371						3461.21	3100.93	3347.97	3374.26	3345.68	3515.71	3335.65	3436.51	3398.12	3608.52	3459.16	3154.58	3928.55	3702.33	3776.94	3437.73	3816.03	3576.61	3348.44	3280.04	3453.23	3292.23	3044.7	3492.3	3862.78	4582.59	3963.86	3838.83	4163.78	3585.94	2978.24	3256.62	2949.95	3317.04	3627.01	3982.18	3370.18	3577.58	3875	5743.3
M1131T336_1			1130.53	336.464						9466.45	10590.8	12603.3	12122.4	9100.72	13094.6	10988.2	10883.1	10665.3	11197.1	10152.3	9852.17	11130.3	9455.01	10437.2	11210.8	9896.72	10396.2	10869.8	23485	10258.4	9759.67	10123.9	9754.62	10349.7	8908.85	9479.84	10912.4	10101.8	9812.88	10769.3	8112.17	9497.87	9446.62	8764.14	9791.12	9320.23	9784	10420.3	11225.6
M1171T336			1171.03	335.943						38075.3	32063.2	46098.9	40409.7	30261.9	55203.1	43760.4	36455.7	34432.8	37084.8	35075.9	33438.5	35153.6	32276.6	32615.7	38080.7	33442.9	36411.4	31674.1	82921.3	30645.1	31164.9	30255.2	31017	31041.5	30126.8	32886.4	29792.1	31929.1	29949.7	32266.5	31309.6	28770	31329.6	30840.4	28998.1	31910.3	30889.3	30547.1	38763
M461T32_2			461.468	31.8795						4107.54	4910.78	7263.03	6378.32	8133.97	6914.13	2398.67	3999.84	4486.85	4767.04	3516.05	9378.76	5081.03	5442.12	5717.41	4633.07	6610.74	9200.18	6600.28	4020.4	2903.13	5771.04	3884.4	2633.91	5001.03	3421.49	5529.26	4220.24	5933.41	4571.83	6687.11	5712.38	7748.95	5372.69	3954.06	2439.18	3094.12	2437.77	3555.26	5624.38
M382T32			382.402	31.975						1716.06	3342.7	2389.64	2904.72	4010.81	2675.71	2899.77	3212.31	3316.08	2792.54	3599.25	2489.49	2215.47	2876.84	3078.5	3400.81	1738.11	3207.42	2468.39	3191.14	2550.66	2793.5	1836.54	1282.25	2501.88	3360.36	2663.08	2482.81	2927.78	2757.27	3132.86	2802.5	2166.2	2676.7	2207.06	2073.37	2654.64	2938.55	2919.26	3554.67
M416T186			415.557	186.395						1717.09	1659.51	3586.38	2837.66	2628.62	3013.64	3811.97	3515.45	2566.77	1290.01	2281.34	2538.17	2400.06	2745.06	3138.98	3297.89	1946.98	2878.94	3067.92	5455.62	2307.6	2590.11	1855.26	1829.34	1622.13	2652.21	2446.78	2634.59	2484.8	2034.89	1931.89	2817.95	2660.71	2622.07	1541.02	1368.12	2571.24	3008.38	1872.42	2844
M1163T339			1162.9	338.955						8075.97	7566.91	8134.82	7291.89	6711.68	7428.35	7371.49	7066.09	7717.39	7032.95	7121.65	8153.49	6976.91	7219.97	6540.78	7995.02	7702.62	5243.57	6939.8	7722.77	7663.4	6679.79	6871.26	6816.85	5784.21	6744.23	7431.22	7148.71	7106.83	6921.45	7632.19	6806.7	6258.6	6703.16	6864.93	5708.04	7828.75	8253.11	6455.87	7489.04
M269T336			268.999	335.821						1.95843e+07	1.70925e+07	2.22086e+07	1.91787e+07	1.79512e+07	2.28126e+07	2.08438e+07	1.88612e+07	1.76386e+07	1.79175e+07	1.80832e+07	1.85383e+07	1.87684e+07	1.76164e+07	1.78684e+07	1.95273e+07	1.79987e+07	2.04151e+07	1.70987e+07	2.88659e+07	1.76882e+07	1.68622e+07	1.74155e+07	1.70771e+07	1.70108e+07	1.66697e+07	1.67542e+07	1.62433e+07	1.68208e+07	1.73776e+07	1.89274e+07	1.84001e+07	1.82836e+07	1.79669e+07	1.87464e+07	1.76116e+07	1.75937e+07	1.74272e+07	1.7298e+07	1.90941e+07
M257T301			256.981	300.949						21029.2	26338.5	34800.9	28690.9	19105.3	63952	54929.7	24526.9	22992.7	20993.5	24804	33021	24561.9	23886	25044.3	31324.7	22093.9	25469.2	24432	81885.5	19970.2	28315.1	22925.3	21821.3	23023.1	26401	23249.3	22851.3	27811.7	25378.2	22115.7	29743.1	21825.9	22571.4	26634	23136.6	25368.6	22817	26545.9	23530.4
M168T245			168.049	244.716						4852.56	1337.49	1115.41	1587.22	560.134	963.887	711.631	1270.66	1298.56	2381.43	1894.38	857.356	1201.47	1074.46	1890.78	2299.36	1314.97	1840.29	984.409	826.279	622.159	965.299	708.353	1562.19	1621.55	680.666	1628.64	1866.15	600.036	2177.5	1078.55	602.09	932.946	1209.28	1225.87	1144.24	728.428	1569.3	1671.55	689.031
M681T355			681.313	354.582						1103.08	1835.56	1503	1160.57	1404.72	1285.83	2093.25	1221.27	1258.01	1689.74	1032.59	1278.33	927.713	1252.16	1218.21	1986.08	1185.48	1798.36	1217.29	2517.48	1195.36	1558.64	1273.34	1457.51	1481.81	1597.41	1035.01	1289.48	1332.27	1718.01	1394.45	1380.84	1504.4	1322.7	1514.79	1336.34	1729.61	1488.76	1286.16	1444.47
M219T159			219.056	159.125						357823	342932	352182	362083	354619	346170	344386	359465	363077	360593	365688	374533	348365	342420	372701	380948	376276	369865	355809	411323	339415	375096	311930	319178	382395	373056	343494	342961	303620	335996	412742	332276	357299	358583	381292	284557	377917	360823	346321	365175
M323T34_2			323.256	33.5765						8020.56	4816.87	10831.8	6102.54	7553.93	9771.91	5080.16	5688.71	5115.3	6637	4365.96	8675.14	8093.49	6081.22	3306.04	5036.08	6822.99	11211.4	5094.75	7262.24	8322.33	8024.63	4305.59	4232.31	4673.16	2869.72	4534.62	4409.62	4478.5	4062.4	9791.41	3855	9932.85	5216.59	6163.5	2200.49	4700.55	4649.68	3412	4919.68
M731T359			731.33	358.553						865.349	1239.81	1042.1	931.044	927.05	1017.95	1014.08	976.015	882.348	1089.99	788.337	1170.89	1050.06	687.833	978.766	1066.22	1024.09	969.017	1008.08	913.515	966.811	1109.21	1077.37	1071.58	880.109	1205.89	766.741	640.444	1277.25	895.931	958.922	812.001	1327.17	773.023	807.916	794.586	1027.15	754.155	791.149	894.531
M864T348			864.453	347.744						1824.67	1368.22	1034.97	1821.94	1664.79	1843.08	1238.12	1866.26	856.258	1566.23	1192.64	1886.06	1557.03	1725.17	1151.97	1796.19	1035.57	1360.55	1534.5	1572.05	1657.49	2457.95	1388.66	1418.91	1271.25	1791.38	1048.85	1105.8	1592.48	1470.81	1050.05	1417.23	2041.02	1808.67	1318.45	849.908	2243.8	1088.59	908.779	2245.72
M503T308_1			503.153	307.873						3270.67	4062.17	1942.42	2685.14	2047.54	1033.95	1511.94	3111.53	2635.36	1347.11	3407.07	1921.55	2985.26	3123.33	2884.91	2998.18	2833.94	1274.98	1258.82	1736.76	1693.05	2332.49	1364.58	2763.86	3226.35	2120.46	2403.01	3748.27	1307.13	2257.81	2996.73	1530.92	1914.11	2662.17	1015.12	1699.89	1287.5	3894.99	1667.48	1555.26
M566T337_2			566.224	336.598						2308.68	2133.94	2513.07	3247.6	2243.44	2999.01	2728.5	1624.53	2569.07	2743.76	2171.17	2683.16	1818.94	1803.07	1900.31	3112.01	2441.94	2117.05	2247.67	5395.07	1957.75	2060.48	2637.15	2215.99	2061.03	1671.68	1769.09	2276.29	1457.16	1576.26	2121.72	1708.74	1627.12	2437.94	2509.14	1725.94	1897.81	2548.53	2133.02	2095.91
M408T314			408.075	313.566						4463.09	3631.55	4119.52	1886.94	1481.69	2391.43	1490.25	5337.67	1491.38	6739.97	3312.27	3921.62	4830.23	3555.01	3108.12	2742.41	3202.12	3753.24	1708.25	2231.81	4090.6	2886.48	2850.72	4445.81	3427.13	4665.8	5780.45	3209.86	3258.79	3752.17	5673.13	3256.45	4349.25	6524.03	3354.48	6029.22	5002.06	5315.89	1829.28	2094.57
M786T175			785.652	175.28						1.08835e+06	1.27461e+06	1.14175e+06	1.07642e+06	1.00157e+06	833972	1.13668e+06	1.119e+06	1.12897e+06	916991	1.08274e+06	1.21252e+06	1.35494e+06	862647	933828	853019	1.37032e+06	1.18695e+06	934672	325299	1.2546e+06	986253	1.04346e+06	1.40759e+06	1.08904e+06	1.50967e+06	1.03014e+06	1.11314e+06	1.17115e+06	1.17472e+06	1.12659e+06	1.06072e+06	981356	1.07464e+06	857542	1.51061e+06	1.01405e+06	1.21933e+06	1.40413e+06	972738
M298T350			298.024	350.272						46335	72255.4	70085.5	63454.3	59884.8	72917	64937.2	58136.7	47867.4	70429.6	64694.4	73743.1	57967.4	56539.5	52432	70302.6	51827.8	69193.6	43697.3	64982	65363.9	70409.7	54772.5	49553	50626	61643.4	57179.8	57554.7	57357.1	58955.8	56656.4	57922.3	67578.7	60570	65274.4	49115.6	70066.1	61950.2	57376.3	66468.7
M575T134			575.464	134						51260.5	38404.4	31613.4	42111.2	120460	68186.6	33296.1	106669	73958.2	48558.7	54267.2	185711	55400.6	42999.6	64592.2	27780	52685	63460.6	60218.9	180646	79510.5	52258.7	79728.6	52868.3	30653.2	23121.8	37893.7	38273.4	59975.2	47032.8	57328.7	17824.7	46968.6	48135.4	45556.4	50737.8	52238.4	79923	44020.1	48639.2
M739T361			739.309	360.786						2303.48	2227.8	2629.38	925.873	1658.7	1141.64	1335.9	2097.53	1301.41	2180.23	1151.16	584.786	2177.49	2180.38	1832.11	1013.43	1929.74	1040.03	1654.97	1274.45	911.991	2670.7	1472.44	1941.04	1290.38	2297.45	1776.08	2590.07	1872.69	1006.67	1309.4	1039.25	1976.81	1893.78	988.652	2847.43	1370.64	3073.86	1696.69	1980.75
M447T34			447.206	33.769						6031.37	4993.52	4985.82	5913.59	5722.17	5273.84	4750.44	6534	4389.47	2998.58	5584.3	7675.28	4509.38	5272.07	4716.78	4192.04	4604.13	4915	7873.71	9748.77	6307.32	5048.49	3219.44	4148.21	6135.3	5196.18	7887.21	5853.44	5355.49	6942.86	6138.27	3998.54	4339.39	5700.42	4440.03	2994.77	5400.43	5143.1	3764.08	7659.05
M1048T345			1048.2	345.082						2234.65	2290.01	1486.14	1896.62	2161.14	2131.67	1923.28	2283.7	1881.41	1968.52	2043.07	2243.92	2331.81	2249.27	2031.2	2055.29	2434.19	2174.31	2233.96	2061.33	2490.47	1995.07	2009.37	2230.97	2267.11	2302.05	1776.37	2051.33	2178.2	1914.8	1836.74	2272.89	1919.22	2292.86	2125.15	1906.91	1811.21	2373.92	2152.41	2384.21
M238T4			237.991	3.567						881.896	873.454	1225.06	1271.04	1168.65	1798.04	1348.49	1345.14	1267.53	1657.21	684.014	1417.17	1013.83	939.695	1047.33	1519.31	455.483	1325.97	492.986	1297.38	556.046	731.289	1144.3	1064.85	900.945	1065.88	892.712	880.492	1417.32	1199.96	1602.37	1078.28	1341.02	1069.16	1505.17	1004.11	1222.18	1151.68	1684.49	801.937
M636T347			635.906	346.779						2397.85	3025.36	2993.78	2073.98	2519.4	991.267	2361.7	2529.14	2866.34	2472.6	1788.35	1477.79	3030.44	3005.19	2787.81	1588.92	2548.69	1533.93	2719.08	3436.2	2101.94	3081.76	2735.79	2827.72	2961.45	1939.14	2324.68	2406.43	1812.98	2576.35	1830.01	3102.65	2887.91	2035.02	1408.63	1974.27	743.332	1419.36	2928.21	2915.06
M699T98			698.552	98.079						4625.94	5601.03	3302.85	2727.96	4099.63	5360.76	3517.42	3899.98	4080.92	4397.74	3813.26	3417.36	5228.77	4690.14	4297.58	4017.71	4054.26	4609.01	4319.99	4686.57	4890.71	1470.09	4929.19	4483.8	3071.43	4209.97	3935.7	3575.33	2764.08	5447.61	2883.9	2651.22	4367.3	4478.41	1552.96	4414.79	3703.66	4044.49	4733.01	2258.33
M91T158			91.0533	158.356						2072.24	2268.78	2561.52	2756.31	2041.48	1806.81	3083.4	1511.24	2075.81	2319.75	2908.59	2190.33	1877.34	3293.72	1948.16	2427.35	2641.52	2915.9	3011.6	2020.76	2574.77	1281.19	2367.59	2647.54	2847.85	2950.87	2802.48	1623.03	1606.47	2677.69	2082.03	2515.73	2355.07	1850.48	1308.7	2377.53	2578.73	2723.37	2933.2	1786.79
M575T336			575.013	336.24						11503.3	10128.7	12401.3	11690.4	10126.8	11910.2	11740.8	10424.9	10021.7	9264.22	9791.56	9772.64	10667.9	9519.86	8821.36	9642.34	9425.8	10489.4	9069.34	15814.2	9217.77	8567.55	8991.49	8028.02	9240.8	8345.95	8697.39	9140.11	8033.89	8621.53	8485.09	8756.68	9354.9	9550.37	9749.05	8249	9447.43	8485.24	10034.4	9549.67
M1196T337			1196.49	336.666						2606.95	2264.35	3155.88	3108.2	2179.03	3974.15	3163.3	3254.74	2555.16	2984.3	2473.16	2425.55	2501.71	2920.3	2263.87	2988.94	2272.12	2501.37	2274.87	5304.97	2500	1929.57	2767.81	2732.87	2191.67	2266.72	2467.26	2377.88	3331.97	1966.56	2742.29	1653.15	1741.06	1945.94	2870.14	1900.55	1958.62	2942.64	2407	3005.52
M551T31			551.327	30.557						1899.92	3546.92	2595.48	3419.14	4199.66	3664.77	3814.88	3272.15	2390.64	2634.79	1809.03	3483.05	3521.72	3426.03	4106.32	3329.61	2511.97	4537.95	4112.85	3356.21	3315.6	4082.07	1951.24	1756.3	3092.56	3213.15	3094.55	3047.84	3634.27	2753.18	2643.3	3014.53	5837.21	2699.15	2546.73	2458.61	2213.67	2953.8	3209.59	3603.33
M566T307			566.14	307.123						1153.11	1801.82	816.082	646.237	523.697	582.036	1044.57	949.111	950.533	1000.65	677.094	775.282	715.901	668.744	717.24	1387.14	1073.11	853.201	827.733	467.613	1131.6	728.303	1701.16	923.305	712.663	949.495	994.717	1235.3	475.66	976.988	1287.88	618.127	1060.89	1446.66	773.854	1749.45	1188.27	1432.48	1271.12	669.12
M467T382			466.896	382.203						2295.26	3579.23	2261.56	2095.76	2093.78	2361.31	1689.56	3550.77	3498.62	4936.8	3677.14	3295.49	2149.87	2157.32	1980.37	2266.64	2740.97	3205.66	3001.76	2862.21	1708.67	2145.72	2397.75	2591.98	1854.5	2619.96	2914.95	1988.38	2020.93	3356.33	1737.89	3558.56	1193.34	2190.56	3147.59	3449.01	1591.72	2891.83	4537.44	2205.43
M466T351_2			466.418	350.771						1522.31	1623.07	1728.53	1504.08	1899.34	1549.65	2538	1611.44	1338.94	2027.78	1872.73	2068.63	1360.75	1560.78	1472.88	2134.56	1521.4	2411.89	1714.53	3556.32	1583.68	1647.57	1440.82	1477.88	1516.39	1483.46	1698.73	1870.36	1689.23	1455.4	1854.81	1486.71	1627.79	1578.52	2179.7	1579.33	1796.95	1638.03	1438.65	1452.7
M274T27			274.142	26.6655						4248.5	4222.93	3369.18	2502.33	3036.58	1623.21	865.741	1931.44	2779.98	2487.19	1236.32	1879.06	1149.79	2265.59	2809.9	1343.93	2165.31	1539.21	1665.46	1610.55	1962.47	1557.13	2397.79	3856.1	1862.58	1748.88	3305.01	2062.85	1645.11	2904.04	1286.76	2636.42	2130.97	1726.84	1958.2	1354.28	1995.3	2371.56	2098.32	2392.42
M70T315_1			69.8538	314.699						2831.47	1834.41	2729.83	2443.81	1893.37	4850.15	4055.61	2993.69	1413.28	2245.56	2529.09	2105.56	4493.94	3440.07	1461.51	3902.36	971.506	2959.57	1853.59	2592.6	2429.11	2069.52	2534.62	2583.27	2649.38	2477.77	2084.27	2851.85	4601.93	3460.3	2018.09	1563.51	1945.4	1534.41	2255.34	1826	2085.69	1601.34	2163.89	2131.19
M884T141			883.687	141.22						12138.9	14493.4	13591.4	12176	12346.1	11488.8	13043.5	7403.96	11946.5	13369	12738.4	10968.9	11912.5	13389.6	10783.3	9954.41	10643.4	12536.3	11112.2	11158.2	10599.1	9182.25	20228.6	12804.9	22375	10408.5	11608.6	8336.48	11572.8	8008.63	12297.1	16310.5	13163.4	14356.3	13139.7	27518.7	8763.93	14851.5	12579.4	7910.1
M628T32_1			627.532	32.036						10266.6	9734.98	6239.57	8265.1	13539.6	6249.99	9596.89	5820.84	5847.05	3895.95	12614.5	4865.91	8873.74	16541.3	7278.04	9079.78	11023.2	9370.71	9311.17	3489.48	10800.3	12165.7	5262.47	7296.77	10867.1	10773.8	9986.4	13737.5	12569	8422.6	8358.3	7164.36	11560	16152.9	6550.02	11081.9	10724.4	9362.26	13633.5	10960.3
M1137T337_1			1136.95	336.557						38867.5	34001.6	42523.3	36690.8	36228.3	40975.7	35845.9	38810.4	35768.4	34865.1	34281.4	35926.6	35484	36806.1	33648.3	37892.8	35754.1	35343.7	35774.6	51472.9	36781.7	33458.6	36053.5	33351.4	33451.6	32061.4	37170.6	35036.8	33964.2	32736.9	34918.3	32132.9	31756.3	30201.5	34190.5	34432.2	33416.4	36795.1	35156.2	36147.1
M650T160			650.437	160.455						35593.3	20588.8	63221.5	29019.1	38495.3	29527.6	20944	34623.1	52699.5	12471.7	38697.7	36774.6	33790.1	39629.5	40427.2	25972.1	26517	23334.8	23915.9	41322	30008.5	30877.7	9511.5	25142.7	25228.8	27138.7	16359.4	32887.1	39262.9	22585.9	22917.2	17418.2	10453.7	42845.5	21325.6	8217.34	17580.1	12004.7	15335.4	14177.7
M118T323			118.085	322.677						54785	369469	594265	327676	462964	204046	301878	412905	280208	412709	269076	290340	315762	57830.1	267862	321588	1.5196e+06	700368	148056	61267.5	459286	461824	253031	1.0005e+06	228030	234412	735274	431865	289653	209190	588556	694269	404066	558361	523944	556854	790725	456274	220255	498343
M1026T339			1026.43	338.536						16958.6	16933.6	17889.4	16931.7	15857	19663.7	16407.9	17160.8	17530.4	17195.5	15721.9	16310.4	16145.3	17420.3	17330.3	19034.7	17972.5	18123.9	17591.6	21918.9	16866	17357.6	15934.4	15908.2	15725	18019.5	19024.4	17832.2	18121.2	16065.8	17929.9	14370.6	16090.3	17444.1	16031.5	14537.4	16982	16873.8	17583.5	17072.1
M531T335			530.979	335.433						22960.8	25735	31481.1	33392.9	24547.1	30032.2	29595.7	27188.9	24991.3	25431.7	25620.2	29992	27276.3	26031.5	28887.9	29471.8	26003.8	30759.1	25140.8	33691	20931.1	21837.2	21270.8	24101.4	23002.9	19434.5	21975.7	18061.5	29051.1	26955.3	21283.6	25776	21484	23723.8	28600.7	28522.6	25072.9	21379.7	30692.2	31369.2
M242T417			242.078	417.274						609.607	662.813	1107.41	1163.92	870.124	573.101	1075.52	920.633	658.762	605.011	579.664	557.663	971.182	687.333	500.685	640.103	733.379	971.81	633.439	702.632	640.135	854.337	998.603	961.621	498.443	685.197	614.864	849.882	718.718	1064.31	522.216	625.807	469.016	493.716	876.913	812.706	512.553	590.855	502.101	876.744
M699T31_1			698.532	30.9275						4924.03	4419.45	4935.23	3922.56	5929.31	5095.34	2578.85	5194.28	4246.24	4637.19	6013.09	4029.48	4278.64	5264.24	4697.03	3820.26	3309.97	4796.65	4154.3	5538.54	5052.85	3077.76	3459.44	4571.06	4856.58	4466.84	4582.54	4309.23	5025.93	4740.33	4077.79	7214.53	4062.79	4888.37	4170.58	4913.69	4203.69	5081.5	6899.6	4192.24
M1031T336_3			1031.49	335.966						20942.2	16755.1	26281.7	21631	19593.4	31185.4	24485.6	20487.5	20308.8	21554.8	19090.2	18956.5	19500	16872.2	18266.4	21651.5	20164.7	20815.2	19057.6	47851	17655.7	17936.5	17731.7	16953.4	17833.9	20749.4	17823.4	16934.6	17533.5	19237.9	18206	19765.9	15905	18455.9	18111.6	16987.4	16879.9	18874	20441.6	20036.6
M1111T345_1			1110.86	345.348						2669.05	2883.69	1980.7	3099.75	1999.83	2127.78	1957.85	2934.58	1919.55	3151.65	2402.53	2219.64	2971.27	2690.74	3317.6	2358.08	2396.04	2216.48	2117.5	2123.16	3259.1	2443.35	2477.98	2530.67	2454	3532.2	2361.07	2185.11	2632.15	2532.56	2588.38	2840.15	3104	3600.28	2641.38	2834.35	2904.24	2956.3	2791.11	2475.57
M263T32			263.272	31.907						1995.67	2506.42	2452.38	2455.08	2792.76	1811.44	1389.64	1684.99	2125.53	2432.92	1509.67	2756.91	2378.28	1909.02	1879.03	2837.75	1799.22	3416.76	2836.31	2452.01	1059.6	2647.45	2217.12	1439.61	1860.92	1317.59	2311.76	2558.31	2012.41	2072.66	2103.52	2145.65	2888.96	2139.67	1548.42	1300.4	1914.56	1188.66	2163.63	2037.6
M437T323_2			437.3	323.325						1470.33	1676.74	1496.22	1171.48	973.338	1458.75	1147	1756.54	1772.39	1075.61	1811.92	1145.49	1801.58	1576.59	1252.49	1285.23	1635.86	1563.97	1327.7	1369.97	1105.45	1617.68	1017.56	1492.6	1471.55	1691.78	1495.97	1644.6	1157.44	1744.67	1414.02	1206.92	1631.32	1618.1	1121.71	1906.27	1475.41	1252.45	1227.81	1396.9
M118T541			118.085	541.03						23927.4	16709.4	29786	60263.5	23248.6	28414.3	45610.2	25253.1	28962.7	33057.1	35081	16675	18565.6	24672.3	17106.3	46513.3	13720.9	22526.2	28461.6	21933.7	22526.8	18037.5	44905.4	2495.36	24628.4	22770.7	17480.6	21754.2	26416.6	20848.6	14410.1	22117.4	4801.84	23149.2	33633.1	25245.5	15743.4	2645.52	22591.6	21952.2
M666T31_1			666.367	31.125						1000.34	1544.53	2867.03	3218.84	1923.18	3638.25	4388.67	3118.83	1684.96	1607.01	931.737	1928.8	2840.82	1487.8	2920.24	2384.66	1687.61	3124.36	1508.37	2483	1779.78	1784.7	1106.81	2185.99	2816.71	2130.7	2114.25	2092.89	3012.09	1696.02	2145.6	2013.68	3355.71	3961.62	2838.41	2128.01	1319.95	1096.43	1820.03	3790.01
M437T32_2			437.432	31.865						10331.1	10851.5	16300.1	14352.4	13595.6	15724.3	5245.5	9062.74	9940.25	9763.94	5662.76	18502.2	10529.1	8061.16	12015.1	9762.21	13856.9	19306.1	9093.24	12428.2	5741.98	13884.4	8546.98	5402.91	9247.81	6577.62	9738.89	10974.5	8925.3	10126.7	14523	13026.6	18147	11165.5	7050.31	4939.06	6711.3	6002.73	8121.34	8925.21
M111T32			111.116	31.9795						20583.3	26799.7	29216.5	24447.1	28738.4	27574.5	25747.6	30037.5	25642.3	27575.9	26921	28600.8	28636.4	26057.3	31934.1	27719.7	20806.5	31818	24764.1	39474	26950.6	25287.5	25625.7	24161.5	25598.8	26145.5	21452.6	25499.3	23906.3	26675.1	30726.3	30686.3	35813.4	28399.3	25914.1	24776.3	23772.9	30980	29793.1	32190.5
M195T34			195.137	34.316						12749.3	10470	17434.3	20351.8	9829.58	49944.4	19608.8	16799.8	10991.1	10650	13795.3	13961.7	14540	24059.3	12012	14046	15028.8	19486.3	16065	20070.9	9582.3	16892.7	11475.1	8005.52	11182.7	11238	12665	13605.9	13887.4	15281.9	16321	12652.3	14433.7	12343.4	14732.9	8451.4	13171.3	8439.27	5686.3	14709.2
M443T32_2			443.458	31.716						2058.64	1411.52	2759	2170.82	2888.2	2966.21	933.406	1734.07	2258.8	2007.24	1165.63	3926.86	1559.67	2548.24	2114.68	2368.14	2004.87	3290.97	2480.93	1646.35	842.755	2162.73	1493.55	1209.96	1959.37	1297.32	1941.03	1811.18	1941.58	2870.55	1858.34	2475.19	2379.22	1875.07	1586.81	872.644	1288.43	854.923	1608.44	2240.74
M200T32			200.17	32.006						10001.4	15199.5	14362	8167.41	13049.7	14322.4	9052.2	14383.3	15413.6	12873.5	9077.57	13952.4	12547.7	14392.2	9215.17	14729	11638.7	16636.3	10033.1	23431.1	10216.5	13989	12841	9677.58	10707.6	9662.55	12320.7	10473.5	11698.3	16468.8	13329.4	12141.1	17772.4	16001.3	13298.3	12173.3	15458.4	16687.1	15001	18191.5
M346T66			346.33	65.7255						20587.4	14902.5	15816	17445.3	18695.7	11575	18077.3	11462.4	26432.3	9087.56	11829.8	15572.6	13692.7	13185.4	12159.3	23494.9	12470.6	21903.6	9977.29	19435.8	9754.7	11921.7	9886.11	14206.2	12883.7	12942	9533.54	12576.4	16351.4	11714.4	17017.9	12057.6	16126	13698.5	26323.6	8816.09	13506.5	12512.9	19563	25258.9
M884T345			884.433	344.68						1619.15	1373.14	1491.53	1876.87	1789.92	2119.87	2135.54	1247.03	2074.01	1879.44	948.225	1695.47	2097.79	1969.89	1261.07	2266.03	1508.24	1376.12	2143.79	1191.95	1455.69	2417.3	1640.59	2078.61	1680	1805.67	1077.37	1810.42	1857.03	1803.17	3087.81	1799.53	2359.71	1196.85	1811.77	1369.14	1026.07	1699.09	582.007	1424.78
M119T275_1			118.671	274.75						943.308	2105.35	3084.63	1522.5	1602.09	1425.14	976.465	2793.87	2756.05	2983.32	3000.05	3950.09	1544.2	2451.08	2975.55	2434.4	1861.5	1462.26	4363.72	3755.12	2094.72	3410.82	3629.75	1465.41	3465.51	3396.07	1006.1	3442.3	1068.36	2082.91	3816.41	934.074	1856.95	2713.16	3284.16	988.177	2985.75	2725.73	362.132	1418.56
[truncated: 6,365 more rows]
[truncated: 50 more columns]

## Sheet: negative_ion_mode
ID	adduct	Name	m/z	rt(s)	HMDB	KEGG	SuperClass	Class	SubClass	NIHL-30	NIHL-2	non-NIHL-4	non-NIHL-9	non-NIHL-15	non-NIHL-7	non-NIHL-3	non-NIHL-18	non-NIHL-19	NIHL-12	NIHL-4	non-NIHL-24	NIHL-25	NIHL-15	NIHL-17	non-NIHL-5	NIHL-14	non-NIHL-2	non-NIHL-21	non-NIHL-1	non-NIHL-20	non-NIHL-14	non-NIHL-25	NIHL-26	NIHL-5	non-NIHL-26	NIHL-9	non-NIHL-29	non-NIHL-16	non-NIHL-23	non-NIHL-12	NIHL-11	non-NIHL-11	NIHL-6	non-NIHL-8	NIHL-20	non-NIHL-22	NIHL-21	NIHL-27	non-NIHL-10
[truncated: 5,003 more rows]
[truncated: 50 more columns]
